# Supplementary material for: Transcriptome changes of fission yeast cells exposed to fumonisin B1 or co-cultured with Fusarium verticillioides
Source: Appl Microbiol Biotechnol. 2025 Oct 1;109(1):211. doi: 10.1007/s00253-025-13601-3 (PMC12488821; doi:10.1007/s00253-025-13601-3)
Supplement: Supplementary file 1 — Supplementary file1 (XLSX 436 KB) [file 253_2025_13601_MOESM1_ESM.xlsx]

## Sheet: Table of content
Applied Microbiolgy and Biotechnology
Supplemental Tables
Title	Transcriptome changes of fission yeast cells exposed to fumonisin B1 or co-cultured with Fusarium verticillioides
Authors	László Attila Papp1, Lajos Acs-Szabo1,2, Szilvia Kovács3, Cintia Adácsi3, Gyula Batta1, Tünde Pusztahelyi3, István Pócsi4,5, and Ida Miklós1*
Affiliation	1Depart+A9:A17ment of Genetics and Applied Microbiology, Faculty of Science and Technology, Institute of Biotechnology, University of Debrecen, Egyetem tér 1, H-4032 Debrecen, Hungary	2Department of Botany, Faculty of Science and Technology, Institute of Biology and Ecology, University of Debrecen, Egyetem tér 1, H-4032 Debrecen, Hungary	3Central Laboratory of Agricultural and Food Products, Faculty of Agricultural and Food Sciences and Environmental Management, University of Debrecen, Böszörményi Street 138, H-4032 Debrecen, Hungary	4Department of Molecular Biotechnology and Microbiology, Faculty of Science and Technology, Institute of Biotechnology, University of Debrecen, Egyetem tér 1, H-4032 Debrecen, Hungary	5HUN-REN-UD Fungal Stress Biology Research Group, Egyetem tér 1, H-4032 Debrecen, Hungary
*Correspondence to	Ida Miklós, miklos.ida@science.unideb.hu, ORCID ID 0000-0002-7074-4019
Table S1 Primers for RT-PCR
Table S2 Effect of mycotoxins on yeast cells. (A) Cell division of yeast in the presence of 1 and 2 ppm mycotoxins. (B) Colony forming capacity after FB1 treatment
Table S3 S. pombe genes with significantly altered mRNA levels compared to control cells after FB1 treatment
	Table S3 /1 Raw data of significant genes
	Table S3/2 Function and GO categories of the significant genes (the data were obtained from the PomBase database) (Harris et al. 2022)
Table S4 S. pombe genes with significantly altered mRNA levels compared to control cells after co-cultivation with F. verticillioides
	Table S4 /1 Raw data of significant genes
	Table S4 /2 GO categories and functions of the significant genes (the data were obtained from the PomBase database) (Harris et al. 2022)
Table S5 Overlapping S. pombe genes from FB1-treatment and co-cultivation
Table S6 F. verticillioides genes with significantly altered mRNA levels compared to control cells after co-cultivation with S. pombe
	Table S6/1 Raw data of RNA sequencing
	Table S6/2 Function of all significant genes
	Table S6/3 GO categories of the genes with known function

## Sheet: Table S1
Table S1 Primers for RT-PCR
Gene ID	Forward primer (5’-3’)	Reverse primer (5’-3’)
S. pombe primers
sce3 (SPAC17G8.12)	GTGACTGGGTTCGTCGTG	GGCGCTCAGAGGATTCAC
SPAC139.05R	CCGCCATGATTGCTCGTAAA	TTGCGCCAACCTGACTAAAC
SPAC1002.19	GCCCACTTTTGACTTCCCTG	GCTAGGGGTAAGATGGCCAT
SPAC11D3.14	ACTTCTCCTCCTGAACTGCC	CAGGGATAACAGGAGGAGCT
SPBC1778.04	TCCTGGACAAACTATTGAACAG	GCTTGGCACGTAAAAGTCTTTG
SPBPB2B2.05	TCTGACGACGGACTTTGTGA	GATGATTGCTTCTGGGTGCC
SPCC1672.03	GCGCCTCAGTATCCAAACAG	CTGACGAGCCTCTTCCAAGT
SPAC1F8.04	TCGGGAATAAGGGGTTGCAT	CCCTCATGCATGCTAACTCC
SPAC17C9.16	TGGCGCAGTTGGTGGTCCTG	ACCAAGACAAGTGCAGAAATCA
SPBC359.06	TGCCAGAAGAAGGAAGACGT	AGATATGCTGCCTCATCCACA
SPCC576.01	TCGCTTTGATCCCGAGTCTT	GTACTTGAGGAACACCGGGA
SPCC70.08c	AGGATTACTGGTCAGCAAAG	GCCGCAACCCAAATCAAGAA
SPBC1271.07	CAAGGGACGAGCATGGAAC	CCTCGACTCTCTGGCCTAAC
F. verticillioides primers
tub2 (FVEG_0408)	CGGTCAGTGCGGTAACCAA	GGCTCGGGGAACATACTTGT
FVEG_13898	TGGGACTCATGTGTTGCTTAC	GCCGCATAGAACCGTCATAT
FVEG_01519	ATGATCATTCCTCTTTATATC	AGCTGCTCCAAGACCGTAAG
FVEG_13790	TTCACAAGCTATCCTGCCCA	AGGTGACAGGGTCCAAAAGT
FVEG_13980	AGGAGCCAAGCACCTCATCC	GACAGAGGGCCAGTGATGG
FVEG_12687	TACCTTTGTCTCCATGGGCG	AACCGAAGCTTTCCTCGTCA
FVEG_13597	ACAGTTCTCCAAGCCGACAT	ATTCCCTGCCCCATAACCAA
FVEG_00315	TTCTCGTCTTGCTCAGGTTC	TCGAAGGCCTCCGAGAATAC
FVEG_00329	AGTCCTCTTTATGCACACTTC	AAGAGATAGGCAGGGCGTTG
FVEG_02866	TGATCAAAACGGCACTGCTC	TTGGGCATTTCTTGGGGTTG
FVEG_10926F	CTGTTACTCGTGGCAAGTCG	TAGTGGTATCGCACGTCCTC

## Sheet: Table S2
Table S2 Effect of mycotoxins on yeast cells. (A) Cell division of yeast in the presence of 1 and 2 ppm mycotoxins. (B) Colony forming capacity after FB1 treatment
A
Toxin concentration	OD570 value
Control	0.833
1 ppm DON	0.820
Control	0.289
2 ppm DON	0.283
Control	0.878
1 ppm ZEA	0.810
Control	0.289
2 ppm ZEA	0.671
Control	0.899
1 ppm T2	0.848
Control	0.289
2 ppm T2	0.223
Control	0.885
1 ppm FUM	0.846
Control	0.289
2 ppm FUM	0.247
B
FB1 concentration	Average colony number (reduction %)
Control	3520
0.5 ppm	3032 (14)
2 ppm	1781 (49)
Control: toxin-free culture

## Sheet: Table S3
Table S3 S. pombe genes with significantly altered mRNA levels compared to control cells after FB1 treatment
Table S3 /1 Raw data of significant genes						Table S3/2 Function and GO categories of the significant genes (the data were obtained from the PomBase database) (Harris et al. 2022)
Gene symbol	Log2 FC	Regulation	Functions	p_val(corr)		Gene symbol	Log2 FC and GO categories	Regulation	Gene functions
SPBC354.11c	4.01182	Up	Dubious	1.24714e-07		Transmembrane transport (GO:0055085)
SPAC869.06c	3.79488	Up	HHE domain cation binding protein	6.14364e-06		SPBC354.08c	1.76189	Up	Plasma membrane calcium ion transmembrane transporter, rsn1
SPBPB21E7.02c	3.47389	Up	Phosphoglycerate mutase/6-phosphofructo-2-kinase family	0.000193319		SPBC23G7.13c	-1.66108	Down	Plasma membrane urea transmembrane transporter
SPBPB21E7.10	3.18689	Up	Schizosaccharomyces specific protein	2.59544e-05		SPBPB10D8.01	-2.04293	Down	Cysteine transmembrane transporter
SPAPB1A11.03	2.86962	Up	FMN-dependent alpha-hydroxy acid dehydrogenase	0.000890917		SPAC186.05c	1.44569	Up	Golgi calcium and manganese antiporter Gdt1
SPAC869.09	2.75662	Up	Con-6 family conserved fungal protein	4.2967e-06		Transmembrane transporter activity (GO:0022857)
SPBPB21E7.01c	2.69998	Up	Enolase	1.24714e-07		SPBC1271.09	0.92569	Up	Plasma membrane glycerophosphodiester transmembrane transporter
SPBPB21E7.11	2.41232	Up	Schizosaccharomyces pombe specific protein	1.9327e-06		SPBC36.03c	-0.717936	Down	Plasma membrane spermidine transmembrane transporter Mfs3
SPAPB1A11.02	2.33272	Up	Esterase/lipase	2.79128e-05		SPBPB10D8.05c	-0.759797	Down	Transmembrane transporter
SPAC4H3.08	2.27351	Up	3-hydroxyacyl-CoA dehydrogenase	1.24714e-07		SPBC1683.12	-1.05558	Down	Carboxylic acid transmembrane transporter
SPAPJ695.01c	2.25335	Up	Schizosaccharomyces pombe specific UPF0321 family protein 3	0.00681785		Plasma membrane (GO:0005886)
SPCC191.04c	2.23332	Up	Schizosaccharomyces pombe specific protein	0.000162478		SPBP19A11.02c	1.0869	Up	Schizosaccharomyces specific protein, predicted GPI anchor
SPAC22H10.13	2.1927	Up	Metallothionein Zym1	1.89671e-06		SPAC212.12	0.871297	Up	Schizosaccharomyces pombe specific GPI anchored protein family 1
SPCC569.09	2.16858	Up	Schizosaccharomyces specific protein	1.07682e-06		Membrane organization (GO:0061024)
SPAC3C7.02c	2.12031	Up	Meiotic eisosome BAR domain protein Pil2	4.2967e-06		SPAC589.09	1.00267	Up	Sec14 cytosolic factor family, phospholipid-intermembrane transfer protein Csr1
SPCC794.16	1.97065	Up	Scizosaccharomyces pombe specific protein	7.59835e-06		SPBC365.01	0.944365	Up	Sec14 cytosolic factor family, phospholipid-intermembrane transfer protein Csr103
SPAC22G7.10	1.92402	Up	mRNA cleavage and polyadenylation specificity factor complex subunit Iss1	3.41585e-07		Endomembrane system (GO:0012505)
SPCC338.18	1.86524	Up	Schizosaccharomyces pombe specific protein	1.9327e-06		SPBPB2B2.17c	-1.73825	Down	Sub-telomeric 5Tm protein family Ftm7,ftm7
SPAC222.11	1.85701	Up	Coproporphyrinogen III oxidase Hem13	9.89958e-07		SPAC977.18	-1.77417	Down	Conserved fungal protein
SPAC959.05c	1.84264	Up	ER membrane protein disulfide isomerase Pdi4	1.9327e-06		SPAC750.04c	-1.95712	Down	Sub-telomeric 5Tm protein family Ftm3
SPBC19C2.09	1.83052	Up	DNA-binding transcription factor, sterol regulatory element binding protein Sre1	1.9327e-06		SPAC977.02	-2.38547	Down	Sub-telomeric 5Tm protein family Ftm2,ftm2
SPAPB24D3.10c	1.82416	Up	Maltose alpha-glucosidase Agl1	1.9327e-06		Vesicle-mediated transport (GO:0016192)
SPBC354.08c	1.76189	Up	Plasma membrane calcium ion transmembrane transporter	1.1582e-06		SPAC3C7.02c	2.12031	Up	Meiotic eisosome BAR domain protein Pil2
SPAC19A8.16	1.74992	Up	Tudor domain superfamily protein	7.81611e-06		SPBC19C2.10	0.978909	Up	BAR adaptor protein, human endophilin A1-like ortholog, implicated in endocytosis
SPBC16E9.16c	1.6929	Up	Lsd90 protein	1.9327e-06		Detoxification (GO:0098754)
SPAC22A12.06c	1.65333	Up	Serine hydrolase-like, human TSTD2 and OVCA2 ortholog, unknown biological role, implicated in co-factor metabolism	2.63568e-07		SPAC22H10.13	2.1927	Up	Metallothionein Zym1
SPBC1773.05c	1.51184	Up	Hexitol dehydrogenase	7.12209e-07		SPBC106.02c	-2.11837	Down	Sulfiredoxin,srx1
SPBC24C6.09c	1.49447	Up	Phosphoketolase family protein	3.41585e-07		SPCC663.06c	-2.28898	Down	Short chain dehydrogenase, unknown specificity
SPBC1773.06c	1.47352	Up	Alcohol dehydrogenase, adh8	1.9327e-06		Hydrolase activity (GO:0016787)
SPCPJ732.03	1.47198	Up	Schizosaccharomyces pombe specific protein	0.00996436		SPAC977.15	-0.862558	Down	Dienelactone hydrolase family, implicated in cellular detoxification
SPAC186.05c	1.44569	Up	Golgi calcium and manganese antiporter Gdt1	0.00572595		Hydrolase activity, acting on ester bonds (GO:0016788)
SPBP8B7.05c	1.43316	Up	Carbonic anhydrase, nce103	1.9327e-06		SPBPB21E7.02c	3.47389	Up	Phosphoglycerate mutase/6-phosphofructo-2-kinase family
SPAC922.09	1.4178	Up	Dubious	0.0265618		SPAPB1A11.02	2.33272	Up	Esterase/lipase
SPBC947.09	1.41258	Up	ThiJ domain protein, implicated in cellular detoxification	2.64275e-05		SPBC1198.14c	1.30312	Up	Fructose-1,6-bisphosphatase Fbp1
SPBP4H10.11c	1.39403	Up	Long-chain-fatty-acid-CoA ligase	2.19998e-06		SPAC513.02	1.30047	Up	Phosphoglycerate mutase/6-phosphofructo-2-kinase family
SPCC757.03c	1.35665	Up	Glyoxylase III Hsp3101	2.73886e-06		SPCC1450.09c	0.973167	Up	Phospholipase Plb5
SPBC1198.14c	1.30312	Up	Fructose-1,6-bisphosphatase Fbp1	3.26441e-06		SPAC12B10.15c	0.808873	Up	Ribonuclease H2 complex subunit Rnh203
SPAC513.02	1.30047	Up	Phosphoglycerate mutase/6-phosphofructo-2-kinase family	8.66864e-06		SPBPB2B2.06c	-1.16914	Down	Extracellular 5'-nucleotidase, human NT5E family
SPAC139.05	1.28706	Up	Succinate-semialdehyde dehydrogenase	9.89958e-07		Serine hydrolase activity (GO:0017171)
SPAC1F3.08c	1.27933	Up	Dubious	0.00202811		SPAC22A12.06c	1.65333	Up	Serine hydrolase-like, human TSTD2 and OVCA2 ortholog, unknown biological role, implicated in co-factor metabolism, fsh2
SPAC959.06c	1.26683	Up	Alpha/beta hydrolase fold	8.30229e-05		Hydrolase activity, acting on carbon-nitrogen (but not peptide) bonds (GO:0016810)
SPCC737.04	1.25544	Up	UPF0300 family protein 6	4.32887e-06		SPBPB21E7.09	-1.48674	Down	L-asparaginase
SPAC32A11.02c	1.23065	Up	DUF4449 family conserved fungal protein, involved in cell-cell communication in N. crassa	2.67345e-08		SPAC186.03	-1.46558	Down	L-asparaginase
SPAC4F10.22	1.21764	Up	Mitochondrial intermembrane space protein	0.000368531		SPBC8E4.03	-0.976759	Down	Agmatinase 2
SPACUNK4.17	1.2044	Up	NAD binding dehydrogenase family protein, human DHDH ortholog, unknown biological role, implicated in carbohydrate metabolic process	1.9327e-06		SPBPB2B2.05	-1.15016	Down	Class I glutamine amidotransferase family protein
SPCC1442.01	1.20198	Up	Ras GEF Ste6	1.07682e-06		SPAC1F8.04c	-1.2322	Down	Hydrolase, implicated in cellular detoxification
SPAPB24D3.07c	1.19064	Up	Schizosaccharomyces pombe specific protein	1.43846e-06		SPAC222.08c	-1.24311	Down	Glutamine aminotransferase subunit Sno1
SPAC18G6.01c	1.17145	Up	Chalcone related protein family	6.56731e-07		SPAC869.01	-1.29592	Down	Hydrolase activity, implicated in cellular detoxification
SPAC4F10.16c	1.14001	Up	Plasma membrane phospholipid-translocating ATPase complex, ATPase subunit	2.93941e-06		ATP hydrolysis activity (GO:0016887)
SPAC3G6.07	1.12979	Up	Schizosaccharomyces specific protein	7.34495e-06		SPAC4F10.16c	1.14001	Up	Plasma membrane phospholipid-translocating ATPase complex, ATPase subunit
SPCC1393.12	1.12944	Up	Schizosaccharomyces specific protein	1.1091e-06		Hydrolase activity, acting on glycosyl bonds (GO:0016798)
SPAC26F1.14c	1.09431	Up	Mitochondrial inner membrane anchored oxidoreductase Aif1	1.81822e-05		SPAC869.07c	0.809877	Up	Alpha-galactosidase, melibiase
SPBPB2B2.12c	1.08997	Up	UDP-glucose 4-epimerase/aldose 1-epimerase Gal10	9.78369e-06		Peptidase activity (GO:0008233)
SPBP19A11.02c	1.0869	Up	Schizosaccharomyces specific protein, predicted GPI anchor	1.00489e-05		SPBC19C2.04c	-0.857113	Down	Mitochondrial outer membrane anchored ubiquitin C-terminal hydrolase Ubp11
SPAC56E4.04c	1.08181	Up	Acetyl-CoA/biotin carboxylase	4.2967e-06		Oxidoreductase activity (GO:0016491)
SPAC30C2.02	1.06894	Up	Deoxyhypusine hydroxylase	6.01246e-06		SPAPB1A11.03	2.86962	Up	FMN-dependent alpha-hydroxy acid dehydrogenase
SPAC15E1.02c	1.06486	Up	DUF1761 family protein	9.19372e-06		SPAC222.11	1.85701	Up	Coproporphyrinogen III oxidase Hem13
SPBPB2B2.11	1.05645	Up	Nucleotide-sugar 4,6-dehydratase	4.68597e-06		SPAC959.05c	1.84264	Up	ER membrane protein disulfide isomerase Pdi4
SPCC4F11.04c	1.04784	Up	Mannosyltransferase Imt2	2.15829e-05		SPBC1773.06c	1.47352	Up	Alcohol dehydrogenase, adh8
SPBC3H7.08c	1.04767	Up	Mitochondrial conserved fungal membrane protein	2.76758e-05		SPAC139.05	1.28706	Up	Succinate-semialdehyde dehydrogenase
SPBC119.03	1.03277	Up	O-methyltransferase, human COMT catechol homolog 1	2.75393e-06		SPAC26F1.14c	1.09431	Up	Mitochondrial inner membrane anchored oxidoreductase Aif1
SPAC5H10.02c	1.02474	Up	Glyoxylase III Hsp3102	0.000201488		SPAC30C2.02	1.06894	Up	Deoxyhypusine hydroxylase
SPAC750.07c	1.01408	Up	Schizosaccharomyces pombe specific protein	0.00369949		SPBPB2B2.11	1.05645	Up	Nucleotide-sugar 4,6-dehydratase
SPAC9E9.17c	1.01292	Up	Dubious	0.00129004		SPCC1281.04	0.999962	Up	Pyridoxal reductase
SPBC19F8.07	1.01181	Up	Transcription factor TFIIH associated cyclin-dependent protein kinase Mcs6	2.19998e-06		SPBC354.12	0.986767	Up	Glyceraldehyde 3-phosphate dehydrogenase Gpd3
SPBC32F12.01c	1.00641	Up	Inositol phosphosphingolipid phospholipase C, Css1	4.13104e-06		SPBC1198.01	0.964951	Up	Glutathione-dependent formaldehyde dehydrogenase Fmd2
SPAC589.09	1.00267	Up	Sec14 cytosolic factor family, phospholipid-intermembrane transfer protein Csr1	1.9327e-06		SPAC630.08c	0.885337	Up	C-4 methylsterol oxidase Erg25
SPCC1281.04	0.999962	Up	Pyridoxal reductase	1.2029e-05		SPMIT.11	-0.804058	Down	Cytochrome c oxidase subunit 2
SPAC9.09	0.994681	Up	Homocysteine methyltransferase Met26	2.11836e-06		SPBC1348.09	-1.02719	Down	Short chain dehydrogenase, implicated in cellular detoxification
SPCC162.10	0.992654	Up	Serine/threonine protein kinase Ppk33	0.000174888		SPBC1773.17c	-1.0476	Down	Glyoxylate reductase
SPBC354.12	0.986767	Up	Glyceraldehyde 3-phosphate dehydrogenase Gpd3	5.17746e-06		SPCC330.03c	-1.07902	Down	NADPH-hemoprotein reductase
SPBPB21E7.04c	0.979966	Up	O-methyltransferase, human COMT catechol homolog 2	7.09649e-06		SPAC5H10.10	-1.08273	Down	NADPH dehydrogenase, (Old yellow enzyme) involved in small alpha,beta-unsaturated carbonyl compounds
SPBC19C2.10	0.978909	Up	BAR adaptor protein, human endophilin A1-like ortholog, implicated in endocytosis	1.00489e-05		SPCC663.08c	-1.37287	Down	Short chain dehydrogenase, unknown specificity
SPCC4B3.18	0.976431	Up	Phosphopantothenate-cysteine ligase Cab2	2.11836e-06		Acyltransferase activity (GO:0016746)
SPCC1450.09c	0.973167	Up	Phospholipase Plb5	3.12542e-05		SPBC1271.07c	-1.95892	Down	N-acetyltransferase
SPBC1198.01	0.964951	Up	Glutathione-dependent formaldehyde dehydrogenase Fmd2	4.46541e-06		SPAC11D3.02c	-1.30728	Down	ELLA family acetyltransferase
SPAC11D3.01c	0.962729	Up	Con-6 family conserved fungal protein	0.000106543		Glycosyltransferase activity (GO:0016757)
SPBC365.01	0.944365	Up	Sec14 cytosolic factor family, phospholipid-intermembrane transfer protein Csr103	7.81611e-06		SPCC4F11.04c	1.04784	Up	Mannosyltransferase Imt2
SPBC1348.07	0.933101	Up	Schizosaccharomyces pombe specific DUF999 protein family 6	0.0340869		Transferase activity, transferring one-carbon groups (GO:0016741)
SPBC1271.09	0.92569	Up	Plasma membrane glycerophosphodiester transmembrane transporter	1.08114e-05		SPCC70.08c	-2.02854	Down	Methyltransferase
SPAC27E2.04c	0.91269	Up	Dubious	0.0109368		SPBC119.03	1.03277	Up	O-methyltransferase, human COMT catechol homolog 1
SPBC19G7.06	0.908756	Up	DNA-binding transcription factor, MADS-box Mbx1	0.000212985		SPAC9.09	0.994681	Up	Homocysteine methyltransferase Met26
SPAC630.08c	0.885337	Up	C-4 methylsterol oxidase Erg25	1.00489e-05		SPBPB21E7.04c	0.979966	Up	O-methyltransferase, human COMT catechol homolog 2
SPAC212.12	0.871297	Up	Schizosaccharomyces pombe specific GPI anchored protein family 1	0.0173213		SPAC869.08	0.794211	Up	Protein-L-isoaspartate O-methyltransferase Pcm2
SPCC417.02	0.868338	Up	DASH complex subunit Dad5	2.12301e-05		SPBC1348.04	-0.762715	Down	Methyltransferase
SPAC15A10.10	0.84704	Up	Muskelin homolog, kelch repeat, expressed during meiotic cell cycle, implicated in cytoskeletal processes	4.17233e-05		SPAC750.03c	-1.00455	Down	Methyltransferase
SPCC622.02	0.835609	Up	Schizosaccharomyces pombe specific protein	0.000181163		SPAC977.03	-1.30905	Down	Methyltransferase
SPAC56F8.12	0.811901	Up	DUF2434 family conserved fungal multispanning membrane protein	0.000125141		Transferase activity, transferring nitrogenous groups (GO:0016769)
SPAC869.07c	0.809877	Up	Alpha-galactosidase, melibiase	0.000417598		SPBC11B10.02c	-1.03895	Down	Histidinol-phosphate aminotransferase imidazole acetol phosphate transaminase His3
SPAC12B10.15c	0.808873	Up	Ribonuclease H2 complex subunit Rnh203	0.000349079		Isomerase activity (GO:0016853)
SPAC869.08	0.794211	Up	Protein-L-isoaspartate O-methyltransferase Pcm2	0.00486325		SPBPB21E7.07	-2.18201	Down	Phenazine biosynthesis PhzF protein family,aes1
SPCC63.13	0.792263	Up	DNAJ domain protein	0.00102412		SPBPB2B2.12c	1.08997	Up	UDP-glucose 4-epimerase/aldose 1-epimerase Gal10
SPAC1002.20	0.699529	Up	Dubious	0.0248753		SPCC576.02	-1.09706	Down	Hydantoin racemase family, implicated in amino acid, or derivative metabolism
SPAC1002.01	0.695835	Up	Mitochondrial expression network (MIOREX) component Mrx11	0.00129938		Lyase activity (GO:0016829)
SPACUNK4.19	0.666228	Up	Schizosaccharomyces pombe specific protein	0.0128124		SPBC24C6.09c	1.49447	Up	Phosphoketolase family protein
SPAC17A2.07c	0.593591	Up	Schizosaccharomyces specific protein	0.0097662		SPBP8B7.05c	1.43316	Up	Carbonic anhydrase, nce103
SPAC6B12.16	0.572522	Up	DUF4451 family conserved fungal protein	0.0143966		SPBC947.09	1.41258	Up	ThiJ domain protein, implicated in cellular detoxification
SPBC713.13	0.569125	Up	Dubious	0.00990619		SPCC757.03c	1.35665	Up	Glyoxylase III Hsp3101
SPAC343.08c	0.539165	Up	Mitochondrial ribosomal protein subunit S6	0.0492681		SPAC5H10.02c	1.02474	Up	Glyoxylase III Hsp3102
SPAC1B2.06	0.414113	Up	Schizosaccharomyces pombe specific protein	0.031038		SPBC1683.11c	-1.1614	Down	Isocitrate lyase Icl1
SPAC4G9.12	-0.58306	Down	Gluconokinase	0.0121657		SPBC418.01c	-1.19159	Down	Imidazoleglycerol-phosphate synthase His4
SPAC212.06c	-0.62505	Down	DNA helicase in rearranged telomeric region, truncated	0.00780786		Ligase activity (GO:0016874)
SPBC1773.12	-0.644018	Down	DNA-binding transcription factor, zf-fungal binuclear cluster type	0.0117291		SPAC56E4.04c	1.08181	Up	Acetyl-CoA/biotin carboxylase
SPBC8E4.12c	-0.69891	Down	Extender of chronological lifespan protein Ecl3	0.00129107		SPCC4B3.18	0.976431	Up	Phosphopantothenate-cysteine ligase Cab2
SPBC36.03c	-0.717936	Down	Plasma membrane spermidine transmembrane transporter Mfs3	0.000604601		Lipid metabolic process (GO:0006629)
SPBC1289.14	-0.745428	Down	Adducin	0.00129938		SPAC4H3.08	2.27351	Up	3-hydroxyacyl-CoA dehydrogenase
SPBPB10D8.05c	-0.759797	Down	Transmembrane transporter	0.000394082		SPBC19C2.09	1.83052	Up	DNA-binding transcription factor, sterol regulatory element binding protein Sre1
SPBC1348.04	-0.762715	Down	Methyltransferase	0.0128124		SPBC16E9.16c	1.6929	Up	Lsd90 protein
SPMIT.11	-0.804058	Down	Cytochrome c oxidase subunit 2	0.0297137		SPBPB10D8.02c	-1.64552	Down	Arylsulfatase
SPAC328.08c	-0.811892	Down	Tubulin specific chaperone cofactor C, GTPase activating protein Tbc1	0.000170862		SPBP4H10.11c	1.39403	Up	Long-chain-fatty-acid-CoA ligase
SPBC16E9.20	-0.823735	Down	Dubious	0.000378818		Carbohydrate metabolic process (GO:0005975)
SPAC23H3.13c	-0.82483	Down	Heterotrimeric G protein alpha-2 subunit Gpa2	5.62996e-05		SPBPB21E7.01c	2.69998	Up	Enolase, eno102
SPAC11D3.19	-0.827674	Down	Schizosaccharomyces pombe specific protein	0.000891597		SPAPB24D3.10c	1.82416	Up	Maltose alpha-glucosidase Agl1
SPBC19C2.04c	-0.857113	Down	Mitochondrial outer membrane anchored ubiquitin C-terminal hydrolase Ubp11	5.31479e-05		SPBC1773.05c	1.51184	Up	Hexitol dehydrogenase,tms1
SPAC977.15	-0.862558	Down	Dienelactone hydrolase family, implicated in cellular detoxification	0.0416559		mRNA metabolic process (GO:0016071)
SPBC365.16	-0.888087	Down	Mitochondrial membrane protein, conserved in yeast and apicomplexa	0.000245742		SPAC22G7.10	1.92402	Up	mRNA cleavage and polyadenylation specificity factor complex subunit Iss1
SPAC22H10.06c	-0.911837	Down	Dubious	0.00175235		Cell adhesion (GO:0007155)
SPBP8B7.28c	-0.920362	Down	CLRC complex-Argonaute linker protein Stc1	0.0380863		SPBC1348.08c	-1.65108	Down	Cell surface glycoprotein, adhesion molecule
SPAC11D3.03c	-0.926418	Down	Aminomethyltransferase-like and DUF1989 family protein, implicated in urea metabolism	7.81611e-06		SPAC186.01	-1.69778	Down	Cell surface glycoprotein, flocculin Pfl9, DIPSY family
SPCC1742.01	-0.942002	Down	Cell surface glycoprotein, galactose-specific flocculin Gsf2	9.77339e-05		SPCC1742.01	-0.942002	Down	Cell surface glycoprotein, galactose-specific flocculin Gsf2
SPBC8E4.03	-0.976759	Down	Agmatinase 2	6.56731e-07		SPAC977.07c	-1.26294	Down	Cell surface glycoprotein, flocculin Pfl6
SPAC750.03c	-1.00455	Down	Methyltransferase	0.0128124		Conjugation with cellular fusion (GO:0000747)
SPBC1348.09	-1.02719	Down	Short chain dehydrogenase, implicated in cellular detoxification	0.0205894		SPCC70.12c	-1.80781	Down	Extender of chronological lifespan protein Ecl1
SPCC584.16c	-1.03322	Down	Schizosaccharomyces specific protein	2.75393e-06		SPCC1442.01	1.20198	Up	Ras GEF Ste6
SPBC11B10.02c	-1.03895	Down	Histidinol-phosphate aminotransferase imidazole acetol phosphate transaminase His3	0.000394082		Actin cytoskeleton organization (GO:0030036)
SPBC1773.17c	-1.0476	Down	Glyoxylate reductase	7.59835e-06		SPBC359.06	-1.82052	Down	Adducin, involved in actin cytoskeleton organization,mug14
SPBC1683.12	-1.05558	Down	Carboxylic acid transmembrane transporter	4.2967e-06		SPBC1289.14	-0.745428	Down	Adducin
SPBC1604.02c	-1.05768	Down	Mitochondrial PPR repeat protein Ppr1	0.000651548		Microtubule binding (GO:0008017)
SPCC330.03c	-1.07902	Down	NADPH-hemoprotein reductase	4.0098e-05		SPCC417.02	0.868338	Up	DASH complex subunit Dad5
SPAC5H10.10	-1.08273	Down	NADPH dehydrogenase, (Old yellow enzyme) involved in small alpha,beta-unsaturated carbonyl compounds	2.05734e-06		Catalytic activity (GO:0003824)
SPCC576.02	-1.09706	Down	Hydantoin racemase family, implicated in amino acid, or derivative metabolism	4.58878e-07		SPAC959.06c	1.26683	Up	Alpha/beta hydrolase fold
SPCC191.10	-1.15014	Down	Schizosaccharomyces pombe specific protein	0.000491457		SPAC11D3.03c	-0.926418	Down	Aminomethyltransferase-like and DUF1989 family protein, implicated in urea metabolism
SPBPB2B2.05	-1.15016	Down	Class I glutamine amidotransferase family protein	1.91592e-05		Kinase activity (GO:0016301)
SPBC1683.11c	-1.1614	Down	Isocitrate lyase Icl1	0.000176155		SPBC19F8.07	1.01181	Up	Transcription factor TFIIH associated cyclin-dependent protein kinase Mcs6
SPBPB2B2.06c	-1.16914	Down	Extracellular 5'-nucleotidase, human NT5E family	2.15829e-05		SPBC32F12.01c	1.00641	Up	Inositol phosphosphingolipid phospholipase C, Css1
SPBC418.01c	-1.19159	Down	Imidazoleglycerol-phosphate synthase His4	0.000299253		SPCC162.10	0.992654	Up	Serine/threonine protein kinase Ppk33
SPAC1F8.04c	-1.2322	Down	Hydrolase, implicated in cellular detoxification	2.05814e-06		SPAC4G9.12	-0.58306	Down	Gluconokinase
SPAC222.08c	-1.24311	Down	Glutamine aminotransferase subunit Sno1	1.43846e-06		DNA-binding transcription factor activity (GO:0003700)
SPAC977.07c	-1.26294	Down	Cell surface glycoprotein, flocculin Pfl6	0.00145885		SPBC19G7.06	0.908756	Up	DNA-binding transcription factor, MADS-box Mbx1
SPAC869.01	-1.29592	Down	Hydrolase activity, implicated in cellular detoxification	4.2967e-06		SPBC1773.12	-0.644018	Down	DNA-binding transcription factor, zf-fungal binuclear cluster type
SPAC11D3.02c	-1.30728	Down	ELLA family acetyltransferase	1.73775e-05		Molecular function regulator activity (GO:0098772)
SPAC977.03	-1.30905	Down	Methyltransferase	0.00189521		SPAC328.08c	-0.811892	Down	Tubulin specific chaperone cofactor C, GTPase activating protein Tbc1
SPCC663.08c	-1.37287	Down	Short chain dehydrogenase, unknown specificity	2.63568e-07		SPAC23H3.13c	-0.82483	Down	Heterotrimeric G protein alpha-2 subunit Gpa2
SPAC186.03	-1.46558	Down	L-asparaginase	3.87425e-06		Molecular adaptor activity (GO:0060090)
SPBPB21E7.09	-1.48674	Down	L-asparaginase	2.63568e-07		SPBP8B7.28c	-0.920362	Down	CLRC complex-Argonaute linker protein Stc1
SPBPB10D8.02c	-1.64552	Down	Arylsulfatase	0.00186896		Ufolded protein binding (GO:0051082)
SPBC1348.08c	-1.65108	Down	Cell surface glycoprotein, adhesion molecule	0.0248753		SPCC63.13	0.792263	Up	DNAJ domain protein
SPBC23G7.13c	-1.66108	Down	Plasma membrane urea transmembrane transporter	2.567e-07		ATP binding (GO:0005524)
SPAC1687.23c	-1.68074	Down	Schizosaccharomyces pombe specific protein	0.0233739		SPAC212.06c	-0.62505	Down	DNA helicase in rearranged telomeric region, truncated
SPAC186.01	-1.69778	Down	Cell surface glycoprotein, flocculin Pfl9, DIPSY family	1.43846e-06		Inorganic ion homeostasis (GO:0098771)
SPBPB2B2.17c	-1.73825	Down	Sub-telomeric 5Tm protein family Ftm7	0.00939088		SPBC8E4.12c	-0.69891	Down	Extender of chronological lifespan protein Ecl3
SPAC977.18	-1.77417	Down	Conserved fungal protein	0.00105888		Cytosol (GO:0005829)
SPCC70.12c	-1.80781	Down	Extender of chronological lifespan protein Ecl1	8.64774e-07		SPBPB2B2.15	-1.93492	Down	Velum formation protein 1-like conserved fungal family
SPBC359.06	-1.82052	Down	Adducin, involved in actin cytoskeleton organization	1.60815e-05		SPBC1348.06c	-2.00598	Down	Velum formation protein 1-like conserved fungal family
SPBPB2B2.15	-1.93492	Down	Velum formation protein 1-like conserved fungal family	0.000697647		SPAC977.05c	-2.43066	Down	Velum formation protein 1-like conserved fungal family
SPAC750.04c	-1.95712	Down	Sub-telomeric 5Tm protein family Ftm3	0.000555768		SPACUNK4.17	1.2044	Up	NAD binding dehydrogenase family protein, human DHDH ortholog, unknown biological role, implicated in carbohydrate metabolic process
SPBC1271.07c	-1.95892	Down	N-acetyltransferase	2.11836e-06		SPAC11D3.01c	0.962729	Up	Con-6 family conserved fungal protein
SPBC1348.06c	-2.00598	Down	Velum formation protein 1-like conserved fungal family	0.00440905		Cytoplasm (GO:0005737)
SPCC70.08c	-2.02854	Down	Methyltransferase	4.58878e-07		SPAC15A10.10	0.84704	Up	Muskelin homolog, kelch repeat, expressed during meiotic cell cycle, implicated in cytoskeletal processes
SPBPB10D8.01	-2.04293	Down	Cysteine transmembrane transporter	0.00553009		Nucleus (GO:0005634)
SPBC106.02c	-2.11837	Down	Sulfiredoxin	1.07682e-06		SPAC6B12.16	0.572522	Up	DUF4451 family conserved fungal protein
SPBPB21E7.07	-2.18201	Down	Phenazine biosynthesis PhzF protein family	4.2967e-06		Golgi apparatus (GO:0005794)
SPBC1271.08c	-2.20599	Down	Schizosaccharomyces pombe specific protein	9.24346e-07		SPAC56F8.12	0.811901	Up	DUF2434 family conserved fungal multispanning membrane protein
SPCC663.06c	-2.28898	Down	Short chain dehydrogenase, unknown specificity	2.63568e-07		Vacuole (GO:0005773)
SPAC977.02	-2.38547	Down	Sub-telomeric 5Tm protein family Ftm2	1.49803e-05		SPBC1348.07	0.933101	Up	Schizosaccharomyces pombe specific DUF999 protein family 6
SPAC977.05c	-2.43066	Down	Velum formation protein 1-like conserved fungal family	0.00202811		Mitochondrion (GO:0005739)
						SPAC869.06c	3.79488	Up	HHE domain cation binding protein, hry1
						SPAC4F10.22	1.21764	Up	Mitochondrial intermembrane space protein
						SPAC18G6.01c	1.17145	Up	Chalcone related protein family
						SPBC3H7.08c	1.04767	Up	Mitochondrial conserved fungal membrane protein
						SPAC1002.01	0.695835	Up	Mitochondrial expression network (MIOREX) component Mrx11
						SPAC343.08c	0.539165	Up	Mitochondrial ribosomal protein subunit S6
						SPBC365.16	-0.888087	Down	Mitochondrial membrane protein, conserved in yeast and apicomplexa
						Mitochondrial gene expression (GO:0140053)
						SPBC1604.02c	-1.05768	Down	Mitochondrial PPR repeat protein Ppr1
						GO?
						SPBC354.11c	4.01182	Up	??
						SPBPB21E7.10	3.18689	Up	Schizosaccharomyces specific protein
						SPAC869.09	2.75662	Up	Con-6 family conserved fungal protein
						SPBPB21E7.11	2.41232	Up	Schizosaccharomyces pombe specific protein
						SPAPJ695.01c	2.25335	Up	Schizosaccharomyces pombe specific UPF0321 family protein 3
						SPCC191.04c	2.23332	Up	Schizosaccharomyces pombe specific protein
						SPCC569.09	2.16858	Up	Schizosaccharomyces specific protein
						SPCC794.16	1.97065	Up	Scizosaccharomyces pombe specific protein
						SPCC338.18	1.86524	Up	Schizosaccharomyces pombe specific protein
						SPAC19A8.16	1.74992	Up	Tudor domain superfamily protein, prl65
						SPAC1687.23c	-1.68074	Down	Schizosaccharomyces pombe specific protein
						SPBC1271.08c	-2.20599	Down	Schizosaccharomyces pombe specific protein
						SPCPJ732.03	1.47198	Up	Schizosaccharomyces pombe specific protein
						SPCC737.04	1.25544	Up	UPF0300 family protein 6
						SPAC32A11.02c	1.23065	Up	DUF4449 family conserved fungal protein, involved in cell-cell communication in N. crassa
						SPAPB24D3.07c	1.19064	Up	Schizosaccharomyces pombe specific protein
						SPAC3G6.07	1.12979	Up	Schizosaccharomyces specific protein
						SPCC1393.12	1.12944	Up	Schizosaccharomyces specific protein
						SPAC15E1.02c	1.06486	Up	DUF1761 family protein
						SPAC750.07c	1.01408	Up	Schizosaccharomyces pombe specific protein
						SPCC622.02	0.835609	Up	Schizosaccharomyces pombe specific protein
						SPACUNK4.19	0.666228	Up	Schizosaccharomyces pombe specific protein
						SPAC17A2.07c	0.593591	Up	Schizosaccharomyces specific protein
						SPAC1B2.06	0.414113	Up	Schizosaccharomyces pombe specific protein
						SPAC11D3.19	-0.827674	Down	Schizosaccharomyces pombe specific protein
						SPCC584.16c	-1.03322	Down	Schizosaccharomyces specific protein
						SPCC191.10	-1.15014	Down	Schizosaccharomyces pombe specific protein

## Sheet: Table S4
Table S4 S. pombe genes with significantly altered mRNA levels compared to control cells after co-cultivation with F. verticillioides (the data were obtained from the PomBase database) (Harris et al. 2022)
Table S4/1 Raw data of significant genes							Table S4/2 GO categories and functions of the significant genes
Gene ID	Regulation	FC	Log FC	Gene symbol	Function		Gene ID	Regulation	FC value	Log FC value	Gene symbol	Gene functions	Further GO categories
SPCC622.18	Up	10011.5	13.2894	rpl6	60S ribosomal protein L6		Plasma membrane (GO:0005886)
SPBC336.10c	Up	8084.46	12.9809	tif512	Translation elongation and termination factor eIF5A		SPAC23G3.05c	Up	3.27744	1.71257	SPAC23G3.05c	Conserved endomembrane protein, RGS domain, implicated in signal transduction, cell polarity, possibly via membrane tethering	GO:0008150, GO:0005886
SPBC29A3.12	Up	4649.65	12.1829	rps902	40S ribosomal protein S9		SPCC31H12.02c	Up	2.00647	1.00466	mug73	Multispanning 7TM plasma membrane rhodopsin family protein, implicated in signalling	GO:0008150
SPCC285.15c	Up	2504.68	11.2904	rps2802	40S ribosomal protein S28, Rps2802		Membrane organization ( GO:0061024)
SPCC550.06c	Up	2240.88	11.1298	hsp10	Mitochondrial heat shock protein Hsp10		SPCC188.12	Up	64.7619	6.01707	spn6	Meiotic (sporulation) septin Spn6	GO:0070583, GO:0061024
SPCC1672.02c	Up	1705.41	10.7359	sap1	Switch-activating protein Sap1		SPCC63.03	Down	-2.58336	-1.36925	SPCC63.03	Mitochondrial MIB complex subunit, human DNAJC11 ortholog Mib1	GO:0042407
SPAC9.07c	Up	1627.25	10.6682	SPAC9.07c	GTPase Obg family, involved in cytoplasmic translation Rbg1		SPBP4H10.12	Down	-2.78247	-1.47637	SPBP4H10.12	Protein with a role in ER insertion of tail-anchored membrane proteins	GO:0006620
SPBC336.05c	Up	1151.95	10.1699	SPBC336.05c	Small RNA 2'-O-methyltransferase Hen1		Lipid transfer activity (GO:0120013)
SPCC126.15c	Up	1145.83	10.1622	sec65	Signal recognition particle subunit Sec65		SPAC589.09	Up	2.07719	1.05464	SPAC589.09	Sec14 cytosolic factor family, phospholipid-intermembrane transfer protein Csr1	GO:0120010
SPAC25H1.09	Up	1116.93	10.1253	mde5	Alpha-amylase homolog Mde5		Lipid binding (GO:0008289)
SPBC336.09c	Up	827.048	9.69183	rrn7	RNA polymerase I general transcription initiation factor subunit Rrn7		SPCC1494.08c	Up	2.02438	1.01748	SPCC1494.08c	Cortical variant C2 domain protein, human FAM102A and FAM102B ortholog, implicated in signalling or endocytosis	GO:0008150
SPBC1778.04	Up	613.746	9.2615	spo6	Spo4-Spo6 kinase complex regulatory subunit Spo6		Transmembrane transport (GO:0055085)
SPAC31A2.08	Up	604.96	9.2407	mrp20	Mitochondrial ribosomal protein subunit L23		SPBC530.02	Up	2.98118	1.57588	SPBC530.02	Transmembrane transporter	GO:0055085
SPCC777.08c	Up	595.073	9.21692	bit61	Protor homolog, Bit61		SPCC18.02	Up	2.7559	1.46253	SPCC18.02	Transmembrane transporter	GO:0055085
SPAC11H11.01	Up	466.289	8.86508	sst6	ESCRT I complex subunit Vps23		SPCC757.11c	Up	2.07882	1.05576	SPCC757.11c	Transmembrane transporter	GO:0055085
SPAC9.06c	Up	380.631	8.57225	SPAC9.06c	5'-methylthioribulose-1-phosphate dehydratase, adducin Mta3		Transmembrane transporter activity (GO:0022857)
SPBC776.17	Up	361.795	8.49903	SPBC776.17	rRNA processing protein Rrp7		SPBC4B4.08	Up	4.66993	2.2234	ght2	Plasma membrane glucose/fructose:proton symporter Ght2	GO:0046323, GO:0022857
SPCC622.19	Up	325.255	8.34543	jmj4	Histone demethylase Jmj4		SPAC1B3.16c	Up	3.99367	1.99772	vht1	Plasma membrane vitamin H transmembrane transporter Vht1	GO:1905136, GO:0022857
SPCC320.07c	Up	311.051	8.28101	mde7	RNA-binding protein Mde7		SPBC25H2.04c	Up	2.47009	1.30456	tim22	TIM22 inner membrane protein insertion complex subunit Tim22	GO:0045039
SPCC757.02c	Up	254.803	7.99324	SPCC757.02c	Dehydrogenase		SPAC1B3.15c	Up	2.37758	1.2495	SPAC1B3.15c	Transmembrane transporter	GO:1905135
SPBC31F10.08	Up	199.588	7.64088	mde2	Meiotic double-strand break formation protrin Mde2		SPAC2C4.17c	Up	2.23268	1.15877	SPAC2C4.17c	MS ion channel protein 2	GO:0006874
SPBC14C8.19	Up	198.685	7.63434	tam10	Nucleolar RNA binding protein, human KNOP1 ortholog, implicated in mRNA processing		SPAC1639.02c	Down	-2.21234	-1.14558	trk2	Plasma membrane potassium ion transmembrane transporter Trk2	GO:0042391
SPBP35G2.17	Up	183.407	7.51891	SPBP35G2.17	Dubious		Amino acid transmembrane transport (GO:0003333)
SPAC1805.03c	Up	175.072	7.45181	trm13	tRNA 2'-O-methyltransferase Trm13		SPCC794.04c	Up	3.24163	1.69672	SPCC794.04c	Transmembrane transporter	GO:0003333
SPAPB17E12.09	Up	117.682	6.87876	SPAPB17E12.09	Conserved protein, expressed during meiotic cell cycle, possibly related to metazoan RAB11FIP4 family		SPAC16A10.01	Up	2.28129	1.18985	SPAC16A10.01	Plasma membrane ThrE amino acid transmembrane transporter family protein	GO:0003333
SPBC1215.02c	Up	112.383	6.81229	naa25	NatB N-acetyltransferase complex regulatory subunit Naa25		SPAC1039.01	Up	2.17987	1.12424	SPAC1039.01	Amino acid transmembrane transporter	GO:0003333
SPBC146.11c	Up	94.4233	6.56107	mug97	Meiotically upregulated gene Mug97		SPCC584.13	Down	-3.1989	-1.67758	SPCC584.13	Amino acid transmembrane transporter	GO:0003333
SPCC1672.14	Up	82.0247	6.35799	SPCC1672.14			SPBPB2B2.01	Down	-5.45375	-2.44725	SPBPB2B2.01	Amino acid transmembrane transporter Nrt1	GO:0003333
SPCC188.12	Up	64.7619	6.01707	spn6	Meiotic (sporulation) septin Spn6		Uracil import across plasma membrane (GO:0098721)
SPCC830.04c	Up	37.1542	5.21545	mug128	Schizosaccharomyces specific protein		SPAC29B12.14c	Down	-3.73167	-1.89982	SPAC29B12.14c	Plasma membrane purine transmembrane transporter	GO:0098721
SPAC1002.17c	Up	15.1578	3.92199	urg2	Uracil phosphoribosyltransferase		Leucine import across plasma membrane (GO:0098713)
SPBC1709.13c	Up	12.1288	3.60036	set10	Ribosomal lysine methyltransferase Set10		SPCC965.11c	Down	-2.13591	-1.09485	SPCC965.11c	Plasma membrane leucine transmembrane transporter Agp3	GO:0098713
SPBP23A10.17	Up	9.90451	3.30809	SPBP23A10.17	Conserved fungal protein		Nickel cation transmembrane transport (GO:0035444)
SPAC5H10.01	Up	9.46243	3.24221	SPAC5H10.01	Mitochondrial D-glutamate cyclase Dgc1		SPCC1884.02	Down	-2.76251	-1.46598	nic1	Plasma membrane NiCoT heavy metal ion transmembrane transporter Nic1	GO:0035444
SPAC1039.02	Up	8.96397	3.16414	SPAC1039.02	Extracellular 5'-nucleotidase, human NT5E family		Methylammonium transmembrane transport (GO:0072489)
SPCC576.19c	Up	7.61508	2.92886	SPCC576.19c	Dubious		SPAC2E1P3.02c	Down	-2.26465	-1.17929	amt3	Plasma membrane ammonium transmembrane transporter Amt3	GO:0072489
SPAC11D3.09	Up	7.48266	2.90355	SPAC11D3.09	Agmatinase		Regulation of phosphate transmembrane transport (GO:2000185)
SPAC1002.19	Up	6.3434	2.66526	urg1	GTP cyclohydrolase II Urg1		SPAC6B12.07c	Up	2.03496	1.025	SPAC6B12.07c	Ubiquitin-protein ligase E3 with SPX domain Pqr1/Spx1	GO:2000185
SPAC11D3.14c	Up	6.08029	2.60414	SPAC11D3.14c	5-oxoprolinase (ATP-hydrolizing)		Cysteine transmembrane transport (GO:1903712)
SPAC139.05	Up	6.07546	2.60299	SPAC139.05	Succinate-semialdehyde dehydrogenase Ssd2		SPCPB1C11.03	Up	2.07083	1.05021	SPCPB1C11.03	Cysteine transmembrane transporter
SPAC11D3.15	Up	5.48853	2.45642	SPAC11D3.15	5-oxoprolinase (ATP-hydrolizing)		Proton transmembrane transport (GO:1902600)
SPAC3A11.02	Up	5.20775	2.38066	cps3	Zf-CCCH type zinc finger protein, unknown biological role Cps3, potential makorin ortholog		SPAC186.05c	Up	3.19595	1.67624	SPAC186.05c	Golgi calcium and manganese antiporter Gdt1	GO:1902600
SPACUNK4.17	Up	5.10748	2.35261	SPACUNK4.17	NAD binding dehydrogenase family protein, human DHDH ortholog, unknown biological role, implicated in carbohydrate metabolic process		SPAC1F8.01	Down	-3.168	-1.66357	ght3	Plasma membrane gluconate:proton symporter Ght3	GO:1902600
SPAC4G9.22	Up	4.89588	2.29157	SPAC4G9.22	Schizosaccharomyces pombe specific protein		Carboxylic acid transmembrane transport (GO:1905039)
SPAC11E3.13c	Up	4.87389	2.28507	gas5	Cell wall 1,3-beta-glucanosyltransferase Gas5		SPAC11D3.18c	Up	3.54716	1.82666	SPAC11D3.18c	Carboxylic acid transmembrane transporter	GO:1905039
SPCC191.05c	Up	4.85491	2.27944	SPCC191.05c	Nucleoside 2-deoxyribosyltransferase		SPAC1002.16c	Up	2.23491	1.16021	SPAC1002.16c	Carboxylic acid transmembrane transporter Tna1	GO:1905039
SPAC27D7.12c	Up	4.68861	2.22916	but1	Thioredoxin family protein But1		Monoatomic cation transmembrane transport (GO:0098655)
SPBC4B4.08	Up	4.66993	2.2234	ght2	Plasma membrane glucose/fructose:proton symporter Ght2		SPAC24H6.13	Up	3.18462	1.67112	SPAC24H6.13	Calcium ion transmembrane transporter	GO:0098655
SPBC354.11c	Up	4.4553	2.15552	SPBC354.11c			Zinc ion transmembrane transport (GO:0071577)
SPAC144.09c	Up	4.16494	2.0583	sfc2	Transcription factor TFIIIA		SPBC16E9.14c	Up	3.09968	1.63212	zrg17	Golgi zinc importer, CDF family, Zrg17	GO:0071577
SPAC19D5.01	Up	4.02691	2.00967	pyp2	Protein tyrosine phosphatase Pyp2		L-lysine import across plasma membrane (GO:0097639)
SPAC1B3.16c	Up	3.99367	1.99772	vht1	Plasma membrane vitamin H transmembrane transporter Vht1		SPAC869.11	Up	3.34111	1.74033	cat1	Plasma membrane arginine/lysine amino acid transmembrane transporter Cat1	GO:0097639
SPAC23A1.07	Up	3.90471	1.96522	SPAC23A1.07	Ubiquitin-protein ligase E3 Rnf170		Sulfate transmembrane transport (GO:1902358)
SPBC119.04	Up	3.8849	1.95788	mei3	Meiosis inducing protein Mei3		SPBC3H7.02	Up	2.67777	1.42103	SPBC3H7.02	Sulfate transmembrane transporter Sul1	GO:1902358
SPBC1347.07	Up	3.77304	1.91573	rex2	RNA exonuclease		Fluoride export across plasma membrane (GO:0140116)
SPBC418.01c	Up	3.61555	1.85422	his4	Imidazoleglycerol-phosphate synthase His4		SPAC977.11	Up	2.62504	1.39234	SPAC977.11	Plasma membrane fluoride export channel Fex1	GO:0140116
SPAC11D3.18c	Up	3.54716	1.82666	SPAC11D3.18c	Carboxylic acid transmembrane transporter		SPBPB8B6.06c	Up	2.21594	1.14792	SPBPB8B6.06c	Plasma membrane fluoride export channel Fex2	GO:0140116
SPAC1952.12c	Up	3.46464	1.79271	csn71	COP9/signalosome complex subunit 7a		Sodium ion transport (GO:0006814)
SPAC27E2.04c	Up	3.40084	1.76589	mug155	Dubious		SPBC839.06	Up	2.57381	1.36391	cta3	P-type ATPase, potassium exporting Cta3	GO:0006814
SPAC869.11	Up	3.34111	1.74033	cat1	Plasma membrane arginine/lysine amino acid transmembrane transporter Cat1		Potassium ion transmembrane transport (GO:0071805)
SPAC19G12.16c	Up	3.27829	1.71294	adg2	Conserved fungal cell surface protein, Kre9/Knh1 family, Adg2		SPAC977.14c	Down	-2.5724	-1.36311	SPAC977.14c	Aldo/keto reductase, predicted calcium channel regulator	GO:0071805
SPAC23G3.05c	Up	3.27744	1.71257	SPAC23G3.05c	Conserved endomembrane protein, RGS domain, implicated in signal transduction, cell polarity, possibly via membrane tethering		Calcium ion import across plasma membrane (GO:0098703)
SPCC794.04c	Up	3.24163	1.69672	SPCC794.04c	Transmembrane transporter		SPCC1322.03	Down	-2.64836	-1.4051	SPCC1322.03	Plasma membrane TRP-like calcium ion channel Trp1322	GO:0098703
SPAC186.05c	Up	3.19595	1.67624	SPAC186.05c	Golgi calcium and manganese antiporter Gdt1		Water transport (GO:0006833)
SPBC4B4.07c	Up	3.18986	1.67349	usp102	U1 snRNP-associated protein Usp102		SPAC977.17	Down	-2.7984	-1.4846	SPAC977.17	Plasma membrane aquaporin family transmembrane transporter	GO:0006833
SPBP4H10.14c	Up	3.18483	1.67122	SPBP4H10.14c	Schizosaccharomyces specific protein		Succinate transmembrane transport (GO:0071422)
SPAC24H6.13	Up	3.18462	1.67112	SPAC24H6.13	Calcium ion transmembrane transporter		SPAPB8E5.03	Down	-2.81108	-1.49112	mae1	Plasma membrane malate/succinate:proton symporter Mae1	GO:0071422
SPBC16E9.14c	Up	3.09968	1.63212	zrg17	Golgi zinc importer, CDF family, Zrg17		Xanthine transport (GO:0042906)
SPAC26F1.11	Up	3.06994	1.61821	SPAC26F1.11	Dubious		SPAC1399.01c	Down	-6.56855	-2.71558	SPAC1399.01c	Nucleobase transmembrane transporter	GO:0042906
SPAC1093.03	Up	3.0505	1.60905	SPAC1093.03	Inositol polyphosphate phosphatase Fig4		Vesicle-mediated transport (GO:0016192)
SPCC16C4.17	Up	3.04508	1.60648	mug123	Schizosaccharomyces specific protein Mug123		SPCP1E11.03	Up	2.51315	1.32949	mug170	Arrestin family membrane adaptor Mug170	GO:0070086, GO:0016192
SPBC530.02	Up	2.98118	1.57588	SPBC530.02	Transmembrane transporter		SPAC3C7.02c	Up	2.47706	1.30863	SPAC3C7.02c	Meiotic eisosome BAR domain protein Pil2	GO:0006897, GO:0016192
SPAC1399.04c	Up	2.93972	1.55568	SPAC1399.04c	Uracil phosphoribosyltransferase Uck2		SPCC736.15	Up	2.04751	1.03387	SPCC736.15	Eisosome BAR domain protein Pil1	GO:0061817
SPAC25H1.02	Up	2.91199	1.54201	jmj1	2-oxoglutarate- and Fe(II)-dependent oxygenase Jmj1		SPBC651.03c	Down	-3.04154	-1.6048	gyp10	RabGAP Gyp10	GO:0016192
SPBC32H8.06	Up	2.90031	1.53621	mug93	TPR repeat protein,human RPAP3 ortholog		Dipeptide transmembrane transport (GO:0035442)
SPBC21C3.18	Up	2.87792	1.52503	spo4	Serine/threonine protein kinase (DDK family) Spo4		SPCC417.10	Down	-7.53467	-2.91355	SPCC417.10	Dipeptide transmembrane transporter Dal51	GO:0035442
SPCC1322.10	Up	2.77414	1.47204	SPCC1322.10	Conserved fungal cell surface protein, Kre9/Knh1 family, Knh2		SPCC757.13	Down	-9.02035	-3.17318	SPCC757.13	Dipeptide transmembrane transporter	GO:0035442
SPCC18.02	Up	2.7559	1.46253	SPCC18.02	Transmembrane transporter		Endoplasmic reticulum to Golgi vesicle-mediated transport (GO:0006888)
SPAC4A8.06c	Up	2.74501	1.45681	SPAC4A8.06c	Esterase/lipase, implicated in fatty acid biosynthetic process		SPCC1795.10c	Up	2.47384	1.30675	SPCC1795.10c	COPII-coated ER to Golgi transport vesicle protein Svp26	GO:0006888
SPAC19G12.05	Up	2.74066	1.45453	SPAC19G12.05	Mitochondrial carrier, citrate		Protein transport to vacuole involved in ubiquitin-dependent protein catabolic process via the multivesicular body sorting pathway (GO:0043328)
SPAC5H10.03	Up	2.70392	1.43505	SPAC5H10.03	Phosphoglycerate mutase/6-phosphofructo-2-kinase family		SPAC11H11.01	Up	466.289	8.86508	sst6	ESCRT I complex subunit Vps23	GO:0043328
SPBC3H7.02	Up	2.67777	1.42103	SPBC3H7.02	Sulfate transmembrane transporter Sul1		Positive regulation of protein export from nucleus (GO:0046827)
SPAC8E11.08c	Up	2.6636	1.41338	SPAC8E11.08c	dubious		SPAC8C9.03	Down	-3.37644	-1.7555	cgs1	cAMP-dependent protein kinase regulatory subunit Cgs1	GO:0046827
SPCC1259.06	Up	2.63866	1.39981	taf8	Transcription factor TFIID complex subunit 8		Mitochondrial citrate transmembrane transport (GO:0006843)
SPAC959.05c	Up	2.63495	1.39777	SPAC959.05c	ER membrane protein disulfide isomerase Pdi4		SPAC19G12.05	Up	2.74066	1.45453	SPAC19G12.05	Mitochondrial carrier, citrate	GO:0006843
SPAC977.11	Up	2.62504	1.39234	SPAC977.11	Plasma membrane fluoride export channel Fex1		Protein import into mitochondrial matrix (GO:0030150)
SPAC1002.18	Up	2.60905	1.38353	urg3	DUF1688 family fungal conserved protein, implicated in uracil or riboflavin metabolism		SPCC550.06c	Up	2240.88	11.1298	hsp10	Mitochondrial heat shock protein Hsp10	GO:0030150
SPAC57A10.12c	Up	2.60072	1.37891	ura3	Mitochondrial dihydroorotate dehydrogenase Ura3		Mitochondrial L-ornithine transmembrane transport (GO:1990575)
SPBC106.14c	Up	2.59914	1.37804	sda1	SDA1 family protein		SPBC29A3.11c	Up	2.01188	1.00854	SPBC29A3.11c	Mitochondrial carrier, ornithine Ort1	GO:1990575
SPBC839.06	Up	2.57381	1.36391	cta3	P-type ATPase, potassium exporting Cta3		Mitochondrial guanine nucleotide transmembrane transport (GO:0140140)
SPBC1718.03	Up	2.5642	1.35851	ker1	DNA-directed RNA polymerase I complex subunit Ker1		SPCC1682.09c	Down	-2.48471	-1.31308	SPCC1682.09c	Mitochondrial carrier, guanine nucleotide Ggc1	GO:0140140
SPAC3A11.05c	Up	2.54982	1.35039	kms1	Meiotic spindle pole body KASH domain protein Kms1		Ribosome biogenesis (GO:0042254)
SPAC23H3.11c	Up	2.54294	1.3465	SPAC23H3.11c	Plasma membrane beta-glucan biosynthesis protein		SPBC29A3.12	Up	4649.65	12.1829	rps902	40S ribosomal protein S9	GO:0042254
SPAC9.02c	Up	2.53811	1.34375	SPAC9.02c	Polyamine N-acetyltransferase		SPBC1709.13c	Up	12.1288	3.60036	set10	Ribosomal lysine methyltransferase Set10	GO:0042254
SPAC12G12.16c	Up	2.5194	1.33308	SPAC12G12.16c	Fen1 family nuclease, XP-G family		SPBC20F10.01	Up	2.39646	1.2609	gar1	Box H/ACA snoRNP complex subunit Gar1	GO:0031120
SPAC22F3.08c	Up	2.51474	1.33041	rok1	ATP-dependent RNA helicase Rok1		SPBP16F5.06	Up	2.19022	1.13108	SPBP16F5.06	Ribosome biogenesis protein Nop8	GO:0042254
SPCP1E11.03	Up	2.51315	1.32949	mug170	Arrestin family membrane adaptor Mug170		SPBC21C3.19	Up	2.14646	1.10196	SPBC21C3.19	SBDS family protein Rtc3	GO:0042254
SPBC106.11c	Up	2.50374	1.32409	plg7	Phospholipase A2, PAF family homolog		SPCC1322.15	Up	2.04578	1.03265	rpl3402	60S ribosomal protein L34	GO:0042254
SPAC1687.16c	Up	2.50067	1.32231	erg31	C-5 sterol desaturase Erg31		SPAC1486.09	Up	2.03916	1.02798	SPAC1486.09	Ribosome biogenesis protein Nob1	GO:0030490
SPAC19B12.02c	Up	2.49319	1.31799	gas1	Cell wall 1,3-beta-glucanosyltransferase Gas1		Ribosomal large subunit assembly (GO:0000027)
SPAC222.11	Up	2.48857	1.31532	hem13	Coproporphyrinogen III oxidase Hem13		SPCC622.18	Up	10011.5	13.2894	rpl6	60S ribosomal protein L6	GO:0000027
SPAC3C7.02c	Up	2.47706	1.30863	SPAC3C7.02c	Meiotic eisosome BAR domain protein Pil2		Ribosomal large subunit biogenesis (GO:0042273)
SPCC1795.10c	Up	2.47384	1.30675	SPCC1795.10c	COPII-coated ER to Golgi transport vesicle protein Svp26		SPBC1539.10	Up	2.3685	1.24397	nop16	Ribosome biogenesis protein Nop16	GO:0042273
SPBC25H2.04c	Up	2.47009	1.30456	tim22	TIM22 inner membrane protein insertion complex subunit Tim22		Ribosomal large subunit export from nucleus (GO:0000055)
SPAC2C4.12c	Up	2.46272	1.30025	SPAC2C4.12c	tRNA 2'-phosphotransferase Tpt1/ CIA machinery involved in ribosome biogenesis protein Yae1 fusion protein		SPBC106.14c	Up	2.59914	1.37804	sda1	SDA1 family protein	GO:0000055
SPBC336.03	Up	2.44708	1.29106	efc25	Ras1 GEF Efc25		Ribosomal small subunit assembly (GO:0000028)
SPCC970.10c	Up	2.44692	1.29097	brl2	Histone H2B-K119 ubiquitin ligase complex (HULC) subunit, ubiquitin-protein ligase E3 Brl2		SPCC285.15c	Up	2504.68	11.2904	rps2802	40S ribosomal protein S28, Rps2802	GO:0000028
SPAC23C4.03	Up	2.42961	1.28073	hrk1	Haspin related kinase Hrk1		Ribosomal small subunit biogenesis (GO:0042274)
SPAC26F1.10c	Up	2.42161	1.27597	pyp1	Protein tyrosine phosphatase Pyp1		SPBC947.07	Up	2.03098	1.02218	SPBC947.07	Ribosome biogenesis protein Rrp14	GO:0042274
SPBC20F10.01	Up	2.39646	1.2609	gar1	Box H/ACA snoRNP complex subunit Gar1		Cytoplasmic translation (GO:0002181)
SPAC1B3.15c	Up	2.37758	1.2495	SPAC1B3.15c	Transmembrane transporter		SPAC9.07c	Up	1627.25	10.6682	SPAC9.07c	GTPase Obg family, involved in cytoplasmic translation Rbg1	GO:0002181
SPBC3D6.02	Up	2.3745	1.24762	but2	But2 family protein But2, similar to cell surface molecules		Cytoplasmic translational termination (GO:0002184)
SPBC1539.10	Up	2.3685	1.24397	nop16	Ribosome biogenesis protein Nop16		SPBC336.10c	Up	8084.46	12.9809	tif512	Translation elongation and termination factor eIF5A	GO:0002184
SPAP8A3.14c	Up	2.35645	1.23662	SPAP8A3.14c	Mitochondrial translation factor Sls1		SPAC25H1.02	Up	2.91199	1.54201	jmj1	2-oxoglutarate- and Fe(II)-dependent oxygenase Jmj1	GO:0002184
SPBC2D10.06	Up	2.34728	1.23099	rep1	MBF transcription factor activator Rep1		Protein-containing complex assembly (GO:0065003)
SPCC16C4.07	Up	2.33897	1.22587	scw1	RNA-binding protein Scw1		SPBC32H8.06	Up	2.90031	1.53621	mug93	TPR repeat protein,human RPAP3 ortholog	GO:0065003
SPBC1D7.05	Up	2.33755	1.225	byr2	MAP kinase kinase kinase Byr2		SPBP8B7.12c	Up	2.29753	1.20008	fta3	CENP-H ortholog Fta3	GO:0000070
SPAC13A11.02c	Up	2.32817	1.21919	erg11	lanosterol 14-demethylase (cytochrome P450) Erg11		Mitochondrial translation (GO:0032543)
SPBC839.07	Up	2.316	1.21163	ibp1	Cdc25 family phosphatase Ibp1, unknown role, implicated in DNA replication		SPAC31A2.08	Up	604.96	9.2407	mrp20	Mitochondrial ribosomal protein subunit L23	GO:0032543
SPBC19C7.09c	Up	2.30941	1.20753	uve1	Endonuclease Uve1		SPAP8A3.14c	Up	2.35645	1.23662	SPAP8A3.14c	Mitochondrial translation factor Sls1	GO:0032543
SPBC1A4.07c	Up	2.30708	1.20607	SPBC1A4.07c	U3 snoRNP-associated protein Sof1		Positive regulation of mitochondrial translation (GO:0070131)
SPAC32A11.02c	Up	2.30569	1.2052	SPAC32A11.02c	DUF4449 family conserved fungal protein, involved in cell-cell communication in N. crassa		SPBC106.19	Up	2.28543	1.19246	SPBC106.19	Mitochondrial PPR repeat protein Ppr10	GO:0070131
SPBP8B7.12c	Up	2.29753	1.20008	fta3	CENP-H ortholog Fta3		SRP-dependent cotranslational protein targeting to membrane, signal sequence recognition (GO:0006617)
SPBC106.19	Up	2.28543	1.19246	SPBC106.19	Mitochondrial PPR repeat protein Ppr10		SPCC126.15c	Up	1145.83	10.1622	sec65	Signal recognition particle subunit Sec65	GO:0006617
SPCC4G3.17	Up	2.28457	1.19192	SPCC4G3.17	GMP 5'-nucleotidase		Protein maturation (GO:0051604)
SPAC1002.08c	Up	2.28378	1.19143	mtf1	Mitochondrial RNA polymerase specificity factor, predicted rRNA methyltransferase Mtf1		SPBC1215.02c	Up	112.383	6.81229	naa25	NatB N-acetyltransferase complex regulatory subunit Naa25	GO:0051604
SPAC16A10.01	Up	2.28129	1.18985	SPAC16A10.01	Plasma membrane ThrE amino acid transmembrane transporter family protein		Chaperone-mediated protein folding (GO:0061077)
SPBC16G5.17	Up	2.27	1.18269	SPBC16G5.17	DNA-binding transcription factor, zf-fungal binuclear cluster type		SPCC63.13	Down	-2.90657	-1.53932	SPCC63.13	DNAJ (Hsp40) chaperone family protein	GO:0061077
SPBC24C6.09c	Up	2.26072	1.17678	SPBC24C6.09c	Phosphoketolase family protein		Protein refolding (GO:0042026 )
SPBC1734.01c	Up	2.25764	1.17482	esf1	rRNA processing protein Esf1		SPAC13G7.02c	Down	-3.109	-1.63645	ssa1	Hsp70 family heat shock protein Ssa1	GO:0042026
SPAC11D3.01c	Up	2.24929	1.16947	SPAC11D3.01c	Con-6 family conserved fungal protein		Protein glycosylation (GO:0006486)
SPAC630.08c	Up	2.24081	1.16402	erg25	C-4 methylsterol oxidase Erg25		SPBC1677.02	Down	-2.74564	-1.45714	dpm3	Dolichol-phosphate mannosyltransferase subunit 3	GO:0035269
SPAPB18E9.04c	Up	2.23688	1.16149	SPAPB18E9.04c	Schizosaccharomyces pombe specific protein, possible cell surface glycoprotein		Protein O-linked mannosylation (GO:0035269)
SPAC1002.16c	Up	2.23491	1.16021	SPAC1002.16c	Carboxylic acid transmembrane transporter Tna1		SPBC21B10.11	Down	-2.95413	-1.56273	dpm2	Dolichol-phosphate mannosyltransferase regulatory subunit Dpm2	GO:0035269
SPCC320.03	Up	2.23383	1.15952	SPCC320.03	DNA-binding transcription factor		Protein neddylation (GO:0045116)
SPAC2C4.17c	Up	2.23268	1.15877	SPAC2C4.17c	MS ion channel protein 2		SPAC24H6.12c	Up	2.13841	1.09654	uba3	NEDD8 activating enzyme E1-type Uba3	GO:0045116
SPACUNK4.16c	Up	2.22302	1.15252	SPACUNK4.16c	Alpha,alpha-trehalose-phosphate synthase		Protein deneddylation (GO:0000338)
SPAC56E4.07	Up	2.21889	1.14984	SPAC56E4.07	N-acetyltransferase		SPAC1952.12c	Up	3.46464	1.79271	csn71	COP9/signalosome complex subunit 7a	GO:0000338
SPBPB8B6.06c	Up	2.21594	1.14792	SPBPB8B6.06c	Plasma membrane fluoride export channel Fex2		Endoplasmic reticulum (GO:0005783)
SPAC31G5.04	Up	2.19793	1.13614	SPAC31G5.04	Homoisocitrate dehydrogenase Lys12		SPBC1E8.03c	Up	2.01868	1.01342	SPBC1E8.03c	ER membrane protein, conserved in fungi plants and protozoa	GO:0008150
SPBP16F5.06	Up	2.19022	1.13108	SPBP16F5.06	Ribosome biogenesis protein Nop8		SPBP19A11.02c	Down	-2.1147	-1.08045	SPBP19A11.02c	Schizosaccharomyces specific protein, predicted GPI anchor	GO:0008150
SPBC2F12.11c	Up	2.18724	1.12911	rep2	MBF transcription factor activator Rep2		Signaling (GO:0023052)
SPCC613.11c	Up	2.18626	1.12846	meu23	DUF1773 family protein		SPBC119.04	Up	3.8849	1.95788	mei3	Meiosis inducing protein Mei3	GO:0110046, GO:0023052
SPAC1039.01	Up	2.17987	1.12424	SPAC1039.01	Amino acid transmembrane transporter		SPAC1093.03	Up	3.0505	1.60905	SPAC1093.03	Inositol polyphosphate phosphatase Fig4	GO:0023052
SPAC227.12	Up	2.1696	1.11743	SPAC227.12	U4/U6 x U5 tri-snRNP complex WD repeat subunit Rna4		SPBC336.03	Up	2.44708	1.29106	efc25	Ras1 GEF Efc25	GO:0023052
SPCC162.09c	Up	2.16929	1.11722	hmg1	3-hydroxy-3-methylglutaryl-CoA reductase Hmg1		SPAC23C4.03	Up	2.42961	1.28073	hrk1	Haspin related kinase Hrk1	GO:1990758
SPBC83.07	Up	2.16739	1.11596	jmj3	Histone demethylase H3-K36 specific, Lid2 complex subunit Jmj3		SPBC1D7.05	Up	2.33755	1.225	byr2	MAP kinase kinase kinase Byr2	GO:0071507
SPBC4F6.13c	Up	2.16706	1.11574	SPBC4F6.13c	WD repeat/BOP1NT protein Erb1		SPBC32H8.07	Up	2.13599	1.0949	git5	Heterotrimeric G protein beta (WD repeat) subunit Git5	GO:0000122
SPAC977.12	Up	2.16677	1.11555	SPAC977.12	L-asparaginase		SPCC1020.05	Down	-2.41058	-1.26938	SPCC1020.05	Serine/threonine protein phosphatase Dcr2	GO:0030968
SPCC24B10.22	Up	2.16454	1.11406	pog1	Mitochondrial DNA polymerase, gamma subunit Pog1		SPBPJ4664.03	Down	-3.48485	-1.8011	mfm3	M-factor precursor Mfm3	GO:0032005
SPAC18G6.07c	Up	2.16185	1.11227	mra1	rRNA (pseudouridine) methyltransferase Mra1		Signal transduction (GO:0007165)
SPAC144.14	Up	2.15633	1.10858	klp8	Kinesin-like protein Klp8		SPBC21C3.18	Up	2.87792	1.52503	spo4	Serine/threonine protein kinase (DDK family) Spo4	GO:0007165
SPAC22A12.06c	Up	2.15403	1.10704	SPAC22A12.06c	Serine hydrolase-like, human TSTD2 and OVCA2 ortholog, unknown biological role, implicated in co-factor metabolism		SPBC1778.04	Up	613.746	9.2615	spo6	Spo4-Spo6 kinase complex regulatory subunit Spo6	GO:0007165
SPBC119.11c	Up	2.15299	1.10634	pac1	Double-strand-specific ribonuclease Pac1		SPAPB8E5.05	Down	-3.42702	-1.77695	mfm1	M-factor precursor Mfm1	GO:0007165
SPBC3D6.11c	Up	2.14691	1.10226	slx8	SUMO-targeted ubiquitin-protein ligase E3 Slx8		TORC2 signaling (GO:0038203)
SPBC3D6.12	Up	2.14656	1.10203	SPBC3D6.12	U3 snoRNA associated protein Dip2		SPCC777.08c	Up	595.073	9.21692	bit61	Protor homolog, Bit61	GO:0038203
SPBC21C3.19	Up	2.14646	1.10196	SPBC21C3.19	SBDS family protein Rtc3		Kinase activity (GO:0016301)
SPAC328.04	Up	2.13967	1.09739	SPAC328.04	Microtubule severing ATPase Spg4		SPAC977.16c	Down	-4.69676	-2.23167	dak2	Dihydroxyacetone kinase Dak2	GO:0006071 glycerol metabolic process
SPAC24H6.12c	Up	2.13841	1.09654	uba3	NEDD8 activating enzyme E1-type Uba3		Enzyme regulator activity (GO:0030234)
SPBC32H8.07	Up	2.13599	1.0949	git5	Heterotrimeric G protein beta (WD repeat) subunit Git5		SPAC57A10.04	Down	-2.39229	-1.25839	mug10	Meiotic Rho guanine nucleotide exchange factor	GO:0008150
SPAC13G7.05	Up	2.13303	1.0929	are1	Acyl-CoA-sterol acyltransferase Are1		Regulation of gene expression (GO:0010468)
SPBC428.18	Up	2.13254	1.09257	cdt1	DNA replication licensing factor Cdt1		SPBC83.07	Up	2.16739	1.11596	jmj3	Histone demethylase H3-K36 specific, Lid2 complex subunit Jmj3	GO:0010468
SPBC23E6.10c	Up	2.13224	1.09237	SPBC23E6.10c	Methylthioribose-1-phosphate isomerase Mri1		Regulation of transcription by RNA polymerase II (GO:0006357)
SPAC15A10.07	Up	2.12387	1.08669	SPAC15A10.07	Schizosaccharomyces specific protein		SPBC2D10.06	Up	2.34728	1.23099	rep1	MBF transcription factor activator Rep1	GO:0006357
SPBC1198.03c	Up	2.1016	1.07149	SPBC1198.03c	DUF4646 family conserved fungal protein		SPBC16G5.17	Up	2.27	1.18269	SPBC16G5.17	DNA-binding transcription factor, zf-fungal binuclear cluster type	GO:0006357
SPBC244.02c	Up	2.10082	1.07095	SPBC244.02c	U3 snoRNP-associated protein Utp6		SPCC320.03	Up	2.23383	1.15952	SPCC320.03	DNA-binding transcription factor	GO:0006357
SPBC19F5.03	Up	2.08299	1.05865	SPBC19F5.03	Inositol polyphosphate phosphatase		SPAC1F7.11c	Down	-2.26946	-1.18235	SPAC1F7.11c	DNA-binding transcription factor, zf-fungal binuclear cluster type	GO:0006357
SPBC27.08c	Up	2.08167	1.05774	sua1	Sulfate adenylyltransferase		Positive regulation of transcription by RNA polymerase II (GO:0045944)
SPBC1921.06c	Up	2.07884	1.05578	pvg3	Golgi galactosylxylosylprotein 3-beta-galactosyltransferase Pvg3		SPBC1652.01	Down	-2.03393	-1.02427	SPBC1652.01	DNA-binding transcription factor Stb3	GO:0045944
SPCC757.11c	Up	2.07882	1.05576	SPCC757.11c	Transmembrane transporter		SPBC19G7.06	Down	-2.29514	-1.19858	mbx1	DNA-binding transcription factor, MADS-box Mbx1	GO:0045944
SPAC589.09	Up	2.07719	1.05464	SPAC589.09	Sec14 cytosolic factor family, phospholipid-intermembrane transfer protein Csr1		SPBC1348.12	Down	-8.22286	-3.03964	SPBC1348.12	DNA-binding transcription factor	GO:0045944
SPBC1105.05	Up	2.07481	1.05298	exg1	Cell wall glucan 1,6-beta-glucosidase Exg1		Transcription initiation-coupled chromatin remodeling (GO:0045815)
SPBP8B7.05c	Up	2.07209	1.05109	SPBP8B7.05c	Carbonic anhydrase		SPAC1952.05	Up	2.05452	1.0388	gcn5	SAGA complex histone acetyltransferase catalytic subunit Gcn5	GO:0045815
SPCPB1C11.03	Up	2.07083	1.05021	SPCPB1C11.03	Cysteine transmembrane transporter		SPAC5D6.02c	Down	-2.09211	-1.06496	mug165	Clr6 histone deacetylase complex subunit Mug165	GO:0045815
SPBC31F10.05	Up	2.06552	1.0465	mug37	Conserved fungal protein		SPBP23A10.05	Down	-2.11111	-1.078	ssr4	SWI/SNF and RSC complex subunit Ssr4	GO:0045815
SPBC800.05c	Up	2.0604	1.04293	atb2	Tubulin alpha 2		Transcription initiation at RNA polymerase I promoter (GO:0006361)
SPAC1F12.03c	Up	2.05784	1.04113	SPAC1F12.03c			SPBC336.09c	Up	827.048	9.69183	rrn7	RNA polymerase I general transcription initiation factor subunit Rrn7	GO:0006361
SPAC1952.05	Up	2.05452	1.0388	gcn5	SAGA complex histone acetyltransferase catalytic subunit Gcn5		Transcription initiation at RNA polymerase II promoter (GO:0006367)
SPCC736.15	Up	2.04751	1.03387	SPCC736.15	Eisosome BAR domain protein Pil1		SPCC1259.06	Up	2.63866	1.39981	taf8	Transcription factor TFIID complex subunit 8	GO:0006367
SPCC1322.15	Up	2.04578	1.03265	rpl3402	60S ribosomal protein L34		Transcription by RNA polymerase II (GO:0006366)
SPAC1486.09	Up	2.03916	1.02798	SPAC1486.09	Ribosome biogenesis protein Nob1		SPBC2F12.11c	Up	2.18724	1.12911	rep2	MBF transcription factor activator Rep2	GO:0006366
SPAC6B12.07c	Up	2.03496	1.025	SPAC6B12.07c	Ubiquitin-protein ligase E3 with SPX domain Pqr1/Spx1		Transcription initiation at RNA polymerase III promoter (GO:0006384)
SPBC21.01	Up	2.03265	1.02336	mis17	CENP-U ortholog Mis17		SPAC144.09c	Up	4.16494	2.0583	sfc2	Transcription factor TFIIIA	GO:0006384
SPCC1235.02	Up	2.03189	1.02282	bio2	Biotin synthase		Transcription initiation at mitochondrial promoter (GO:0006391)
SPBC947.07	Up	2.03098	1.02218	SPBC947.07	Ribosome biogenesis protein Rrp14		SPAC1002.08c	Up	2.28378	1.19143	mtf1	Mitochondrial RNA polymerase specificity factor, predicted rRNA methyltransferase Mtf1	GO:0006391
SPAC6B12.16	Up	2.02624	1.0188	meu26	DUF4451 family conserved fungal protein		Chromatin remodeling (GO:0006338)
SPCC1494.08c	Up	2.02438	1.01748	SPCC1494.08c	Cortical variant C2 domain protein, human FAM102A and FAM102B ortholog, implicated in signalling or endocytosis		SPCC622.19	Up	325.255	8.34543	jmj4	Histone demethylase Jmj4	GO:0006338
SPBP23A10.11c	Up	2.02012	1.01444	SPBP23A10.11c	Circularly permuted 1,3-beta-glucanase		Regulation of mRNA catabolic process (GO:0061013)
SPBC1E8.03c	Up	2.01868	1.01342	SPBC1E8.03c	ER membrane protein, conserved in fungi plants and protozoa		SPCC320.07c	Up	311.051	8.28101	mde7	RNA-binding protein Mde7	GO:0061013
SPAC1782.08c	Up	2.01835	1.01318	rex3	Exonuclease Rex3		RNA binding (GO:0003723)
SPBC29A3.11c	Up	2.01188	1.00854	SPBC29A3.11c	Mitochondrial carrier, ornithine Ort1		SPBC14C8.19	Up	198.685	7.63434	tam10	Nucleolar RNA binding protein, human KNOP1 ortholog, implicated in mRNA processing	GO:0008150, GO:0003723
SPBPB8B6.05c	Up	2.01136	1.00817	SPBPB8B6.05c	L-asparaginase		SnoRNA splicing (GO:0034247)
SPAC56E4.06c	Up	2.00911	1.00656	ggt2	Gamma-glutamyltranspeptidase Ggt2		SPBC13E7.02	Down	-2.03425	-1.0245	cwf24	Ubiquitin-protein ligase E3/GCN5-related N acetyltransferase fusion protein	GO:0034247
SPCC31H12.02c	Up	2.00647	1.00466	mug73	Multispanning 7TM plasma membrane rhodopsin family protein, implicated in signalling		Sno(s)RNA processing (GO:0043144)
SPCC63.02c	Up	2.00307	1.00221	aah3	Cell wall alpha-amylase homolog Aah3		SPAC1006.03c	Down	-2.04649	-1.03315	red1	MTREC (exosome adaptor) complex subunit Red1	GO:0043144
SPBP19A11.07c	Down	-2.00533	-1.00384	SPBP19A11.07c	Human HID1 ortholog 2, possible Golgi protein (by similarity)		siRNA processing (GO:0030422)
SPBC12D12.09	Down	-2.00803	-1.00578	rev7	Mitochondrial DNA polymerase, zeta subunit Rev7		SPBC336.05c	Up	1151.95	10.1699	SPBC336.05c	Small RNA 2'-O-methyltransferase Hen1	GO:0030422
SPBC1347.08c	Down	-2.01144	-1.00823	SPBC1347.08c	Ribonuclease H2 complex subunit Rnh202		SPBC1D7.04	Down	-3.18677	-1.67209	mlo3	RNA binding protein Mlo3	GO:0030422
SPAC823.16c	Down	-2.01521	-1.01093	mug179	Autophagy associated WD repeat protein Atg18b		rRNA processing (GO:0006364)
SPAPB24D3.08c	Down	-2.01644	-1.01181	SPAPB24D3.08c	NADP-dependent oxidoreductase, implicated in cellular detoxification		SPBC776.17	Up	361.795	8.49903	SPBC776.17	rRNA processing protein Rrp7	GO:0006364
SPBC1198.02	Down	-2.01812	-1.01301	dea2	Adenine deaminase Dea2		SPBC1347.07	Up	3.77304	1.91573	rex2	RNA exonuclease	GO:0006364
SPAC513.05	Down	-2.02374	-1.01702	ams1	Class II alpha-mannosidase, subtype C, Ams1		SPBC1A4.07c	Up	2.30708	1.20607	SPBC1A4.07c	U3 snoRNP-associated protein Sof1	GO:0006364
SPAC513.06c	Down	-2.02493	-1.01787	SPAC513.06c	D-xylose 1-dehydrogenase (NADP+)		SPBC1734.01c	Up	2.25764	1.17482	esf1	rRNA processing protein Esf1	GO:0006364
SPBC8E4.04	Down	-2.03181	-1.02276	SPBC8E4.04	Alditol NADP+ 1-oxidoreductase activity		Maturation of SSU-rRNA from tricistronic rRNA transcript (SSU-rRNA, 5.8S rRNA, LSU-rRNA) (GO:0000462)
SPBC1652.01	Down	-2.03393	-1.02427	SPBC1652.01	DNA-binding transcription factor Stb3		SPBC244.02c	Up	2.10082	1.07095	SPBC244.02c	U3 snoRNP-associated protein Utp6	GO:0000462
SPBC13E7.02	Down	-2.03425	-1.0245	cwf24	Ubiquitin-protein ligase E3/GCN5-related N acetyltransferase fusion protein		Maturation of LSU-rRNA from tricistronic rRNA transcript (SSU-rRNA, 5.8S rRNA, LSU-rRNA)(GO:0000463)
SPBC1271.14	Down	-2.03646	-1.02606	SPBC1271.14	Acetyl-CoA:L-glutamate N-acetyltransferase		SPBC4F6.13c	Up	2.16706	1.11574	SPBC4F6.13c	WD repeat/BOP1NT protein Erb1	GO:0000463
SPAC1006.03c	Down	-2.04649	-1.03315	red1	MTREC (exosome adaptor) complex subunit Red1		Maturation of SSU-rRNA (GO:0030490)
SPBC19C7.10	Down	-2.05797	-1.04122	bqt4	Integral nuclear inner membrane protein Bqt4		SPBC3D6.12	Up	2.14656	1.10203	SPBC3D6.12	U3 snoRNA associated protein Dip2	GO:0030490
SPBPB21E7.07	Down	-2.06953	-1.04931	aes1	Phenazine biosynthesis PhzF protein family		mRNA 5'-splice site recognition (GO:0000395)
SPAC806.06c	Down	-2.07592	-1.05375	SPAC806.06c	Nicotinamide mononucleotide (NMN) adenylyltransferase		SPBC4B4.07c	Up	3.18986	1.67349	usp102	U1 snRNP-associated protein Usp102	GO:0000395
SPBC9B6.02c	Down	-2.08093	-1.05723	Tf2-9	Retrotransposable element/transposon Tf2-type		mRNA cis splicing, via spliceosome (GO:0045292)
SPBC16A3.02c	Down	-2.08144	-1.05758	SPBC16A3.02c	Mitochondrial CH-OH group oxidoreductase, human RTN4IP1 ortholog, implicated in mitochondrial organization or tethering		SPAC227.12	Up	2.1696	1.11743	SPAC227.12	U4/U6 x U5 tri-snRNP complex WD repeat subunit Rna4	GO:0045292
SPAC1F8.06	Down	-2.08384	-1.05925	fta5	Cell surface glycoprotein, flocculin Pfl8		SPCC126.14	Down	-2.14268	-1.09942	prp18	U5 snRNP-associated protein Prp18	GO:0045292
SPAC13A11.03	Down	-2.08461	-1.05978	mcp7	Meiosis specific coiled-coil protein Mcp7		SPBC1289.11	Down	-3.20096	-1.67851	spf38	U5 snRNP complex subunit Spf38	GO:0045292
SPAC5D6.02c	Down	-2.09211	-1.06496	mug165	Clr6 histone deacetylase complex subunit Mug165		Methylguanosine-cap decapping (GO:0110156)
SPBC776.15c	Down	-2.10982	-1.07712	kgd2	Dihydrolipoamide S-succinyltransferase, e2 component of oxoglutarate dehydrogenase complex Kgd2		SPAC18G6.09c	Down	-5.03631	-2.33237	SPAC18G6.09c	Dcp2-Dcp1 mRNA-decapping complex subunit Edc1	GO:0110156
SPBP23A10.05	Down	-2.11111	-1.078	ssr4	SWI/SNF and RSC complex subunit Ssr4		mRNA processing (GO:0006397)
SPBP19A11.02c	Down	-2.1147	-1.08045	SPBP19A11.02c	Schizosaccharomyces specific protein, predicted GPI anchor		SPCC16C4.07	Up	2.33897	1.22587	scw1	RNA-binding protein Scw1	GO:0006397
SPAC12G12.17	Down	-2.13263	-1.09263	SPAC12G12.17	Non-classical export protein Nce101		U4 snRNA 3'-end processing (GO:0034475)
SPAC1783.02c	Down	-2.13356	-1.09326	vps66	1-acylglycerol-3-phosphate O-acyltransferase Vps66		SPBC119.11c	Up	2.15299	1.10634	pac1	Double-strand-specific ribonuclease Pac1	GO:0034475
SPCC1672.01	Down	-2.13536	-1.09448	SPCC1672.01	Histidinol-phosphatase		U5 snRNA 3'-end processing (GO:0034476)
SPCC965.11c	Down	-2.13591	-1.09485	SPCC965.11c	Plasma membrane leucine transmembrane transporter Agp3		SPAC1782.08c	Up	2.01835	1.01318	rex3	Exonuclease Rex3	GO:0034476
SPAC806.05	Down	-2.13668	-1.09537	SPAC806.05	Mitochondrial LYR family protein		tRNA splicing, via endonucleolytic cleavage and ligation (GO:0006388)
SPCC70.09c	Down	-2.13979	-1.09747	mug9	DUF2406 family conserved fungal protein		SPAC2C4.12c	Up	2.46272	1.30025	SPAC2C4.12c	tRNA 2'-phosphotransferase Tpt1/ CIA machinery involved in ribosome biogenesis protein Yae1 fusion protein	GO:0006388
SPCC126.14	Down	-2.14268	-1.09942	prp18	U5 snRNP-associated protein Prp18		Mitochondrial tRNA 5'-end processing (GO:0097745)
SPBC3D6.10	Down	-2.14776	-1.10283	apn2	AP-endonuclease Apn2		SPAC31G5.06	Down	-2.18159	-1.12538	rgg8	Mitochondrial mitochondrial tRNA 5'-end processing protein Rrg8	GO:0097745
SPCC1450.08c	Down	-2.15485	-1.10759	wtf16	Wtf antidote-like meiotic drive suppressor Wtf16		Mitochondrial gene expression (GO:0140053)
SPAC31G5.06	Down	-2.18159	-1.12538	rgg8	Mitochondrial mitochondrial tRNA 5'-end processing protein Rrg8		SPAC806.05	Down	-2.13668	-1.09537	SPAC806.05	Mitochondrial LYR family protein	GO:0140053
SPAC5H10.10	Down	-2.1924	-1.13251	SPAC5H10.10	NADPH dehydrogenase, (Old yellow enzyme) involved in small alpha,beta-unsaturated carbonyl compounds		tRNA threonylcarbamoyladenosine modification (GO:0002949)
ScpofMp02	Down	-2.1929	-1.13284	ScpofMp02			SPCC24B10.12	Down	-3.01427	-1.59181	cgi121	EKC/KEOPS complex subunit Cgi121	GO:0002949
SPCC285.06c	Down	-2.21021	-1.14419	wtf17	Wtf element Wtf17 (no initiator methionine)		Exocytosis (GO:0006887)
SPAC1639.02c	Down	-2.21234	-1.14558	trk2	Plasma membrane potassium ion transmembrane transporter Trk2		SPAC12G12.17	Down	-2.13263	-1.09263	SPAC12G12.17	Non-classical export protein Nce101	GO:0006887
SPAC13F5.07c	Down	-2.22225	-1.15202	SPAC13F5.07c	Zf PARP type zinc finger protein Hpz2		Isomerase activity (GO:0016853)
SPCC1235.17	Down	-2.22286	-1.15242	SPCC1235.17	Dubious		SPBC23E6.10c	Up	2.13224	1.09237	SPBC23E6.10c	Methylthioribose-1-phosphate isomerase Mri1	GO:0019284
SPAC2E1P3.02c	Down	-2.26465	-1.17929	amt3	Plasma membrane ammonium transmembrane transporter Amt3		SPBPB21E7.07	Down	-2.06953	-1.04931	aes1	Phenazine biosynthesis PhzF protein family	GO:0008150
SPCC16C4.21	Down	-2.26659	-1.18052	SPCC16C4.21	Dubious		SPCC417.11c	Down	-2.60941	-1.38373	SPCC417.11c	Glutamate-1-semialdehyde 2,1-aminomutase	GO:0006779
SPCC970.01	Down	-2.2667	-1.1806	rad16	DNA repair endonuclease XPF		SPCC576.02	Down	-3.57042	-1.83609	SPCC576.02	Hydantoin racemase family, implicated in amino acid, or derivative metabolism	GO:0008150
SPAC1F7.11c	Down	-2.26946	-1.18235	SPAC1F7.11c	DNA-binding transcription factor, zf-fungal binuclear cluster type		SPAC1F7.10	Down	-5.1968	-2.37762	SPAC1F7.10	Hydantoin racemase family	GO:0008150
SPBPB21E7.02c	Down	-2.27824	-1.18792	SPBPB21E7.02c	Phosphoglycerate mutase/6-phosphofructo-2-kinase family		Deacetylase activity (GO:0019213)
SPAC11D3.04c	Down	-2.27892	-1.18835	SPAC11D3.04c	Polyketide cyclase SnoaL-like domain protein		SPAC19G12.03	Down	-7.34317	-2.8764	cda1	Chitin deacetylase Cda1	GO:0034232
SPAC29B12.13	Down	-2.28214	-1.19039	SPAC29B12.13	CENP-V, S-(hydroxymethyl)glutathione synthase		Lyase activity (GO:0016829)
SPBC19G7.06	Down	-2.29514	-1.19858	mbx1	DNA-binding transcription factor, MADS-box Mbx1		SPAC9.06c	Up	380.631	8.57225	SPAC9.06c	5'-methylthioribulose-1-phosphate dehydratase, adducin Mta3	GO:0019509
SPAC824.07	Down	-2.29921	-1.20114	SPAC824.07	Glyoxalase II		SPBC418.01c	Up	3.61555	1.85422	his4	Imidazoleglycerol-phosphate synthase His4	GO:0000105, GO:0016829
SPBPB21E7.01c	Down	-2.3066	-1.20576	eno102	Enolase		SPBC24C6.09c	Up	2.26072	1.17678	SPBC24C6.09c	Phosphoketolase family protein	GO:0008150
SPCC306.08c	Down	-2.32826	-1.21925	SPCC306.08c	Malate dehydrogenase Mdh1		SPBP8B7.05c	Up	2.07209	1.05109	SPBP8B7.05c	Carbonic anhydrase	GO:0006730
SPAC1705.02	Down	-2.33464	-1.2232	SPAC1705.02	SERF family protein, DUF, human 4F5S homolog, implicated in mRNA splicing		SPBPB21E7.01c	Down	-2.3066	-1.20576	eno102	Enolase	GO:0061621
SPCC285.04	Down	-2.33636	-1.22426	SPCC285.04	Transthyretin/hydroxyisourate hydrolase		SPAC19G12.04	Down	-5.5835	-2.48117	SPAC19G12.04	Ureidoglycolate hydrolase	GO:0006145
SPBP16F5.08c	Down	-2.34463	-1.22936	SPBP16F5.08c	ER flavin-containing N,N-dimethylaniline monooxygenase activity Fmo1		Transferase activity, transferring sulphur-containing groups (GO:0016782)
SPCC965.07c	Down	-2.35652	-1.23666	gst2	Glutathione S-transferase Gst2		SPCC1235.02	Up	2.03189	1.02282	bio2	Biotin synthase	GO:0009102
SPAC977.09c	Down	-2.38348	-1.25307	SPAC977.09c	Phospholipase Plb4		Glycosyltransferase activity (GO:0016757)
SPAC57A10.04	Down	-2.39229	-1.25839	mug10	Meiotic Rho guanine nucleotide exchange factor		SPAC1002.17c	Up	15.1578	3.92199	urg2	Uracil phosphoribosyltransferase	GO:0044206, GO:0016757
SPCC417.15	Down	-2.4061	-1.2667	SPCC417.15	Dubious		SPAC1399.04c	Up	2.93972	1.55568	SPAC1399.04c	Uracil phosphoribosyltransferase Uck2	GO:0044206, GO:0016757
SPBC1348.10c	Down	-2.40883	-1.26833	SPBC1348.10c	Extracellular phospholipase		SPACUNK4.16c	Up	2.22302	1.15252	SPACUNK4.16c	Alpha,alpha-trehalose-phosphate synthase	GO:0070413
SPAC1A6.08c	Down	-2.40955	-1.26876	mug125	Schizosaccharomyces specific protein Mug125		SPBC1921.06c	Up	2.07884	1.05578	pvg3	Golgi galactosylxylosylprotein 3-beta-galactosyltransferase Pvg3	GO:0006493
SPCC1020.05	Down	-2.41058	-1.26938	SPCC1020.05	Serine/threonine protein phosphatase Dcr2		SPBP23A10.11c	Up	2.02012	1.01444	SPBP23A10.11c	Circularly permuted 1,3-beta-glucanase	GO:0071970
SPAC750.01	Down	-2.41996	-1.27498	SPAC750.01	NADP-dependent aldo/keto reductase, unknown biological role, implicated in cellular detoxification		SPAC1805.16c	Down	-6.35282	-2.6674	SPAC1805.16c	Purine nucleoside phosphorylase	GO:0006152
SPCC417.16	Down	-2.43821	-1.28582	SPCC417.16	Mitochondrial protein, implicated in respiratory complex assembly		Nucleotidyltransferase activity (GO:0016779)
SPAC9E9.11	Down	-2.44133	-1.28767	plr1	Pyridoxal reductase Plr1		SPBC1718.03	Up	2.5642	1.35851	ker1	DNA-directed RNA polymerase I complex subunit Ker1	GO:0006362, GO:0016779
ScpofMp06	Down	-2.44641	-1.29066	ScpofMp06			SPBC27.08c	Up	2.08167	1.05774	sua1	Sulfate adenylyltransferase	GO:0000096
SPCC1682.09c	Down	-2.48471	-1.31308	SPCC1682.09c	Mitochondrial carrier, guanine nucleotide Ggc1		SPAC806.06c	Down	-2.07592	-1.05375	SPAC806.06c	Nicotinamide mononucleotide (NMN) adenylyltransferase	GO:0009435
SPAC4C5.01	Down	-2.49564	-1.31941	SPAC4C5.01	Pseudouridine-5'-phosphatase Pud1		Acyltransferase activity (GO:0016746)
SPCC794.02	Down	-2.50074	-1.32235	wtf5	Wtf antidote-like meiotic drive suppressor Wtf5		SPAC3A11.02	Up	5.20775	2.38066	cps3	Zf-CCCH type zinc finger protein, unknown biological role Cps3, potential makorin ortholog	GO:0008150, GO:0016746
SPAC1556.06.2	Down	-2.50742	-1.32621	meu1-2			SPAC23A1.07	Up	3.90471	1.96522	SPAC23A1.07	Ubiquitin-protein ligase E3 Rnf170	GO:0036503
SPAC1A6.11	Down	-2.52828	-1.33816	SPAC1A6.11	Dubious		SPAC9.02c	Up	2.53811	1.34375	SPAC9.02c	Polyamine N-acetyltransferase	GO:0008150
SPACUNK4.10	Down	-2.52871	-1.3384	SPACUNK4.10	Glyoxylate reductase		SPCC970.10c	Up	2.44692	1.29097	brl2	Histone H2B-K119 ubiquitin ligase complex (HULC) subunit, ubiquitin-protein ligase E3 Brl2	GO:0140673
SPCC23B6.05c	Down	-2.52989	-1.33908	ssb3	DNA replication factor A subunit Ssb3		SPAC56E4.07	Up	2.21889	1.14984	SPAC56E4.07	N-acetyltransferase	GO:0008150
SPBPB2B2.02	Down	-2.55043	-1.35074	mug180	ER sterol deacetylase Say1		SPBC3D6.11c	Up	2.14691	1.10226	slx8	SUMO-targeted ubiquitin-protein ligase E3 Slx8	GO:0006511
SPBC8E4.03	Down	-2.55469	-1.35315	SPBC8E4.03	Agmatinase 2		SPAC13G7.05	Up	2.13303	1.0929	are1	Acyl-CoA-sterol acyltransferase Are1	GO:0140042
SPAC977.14c	Down	-2.5724	-1.36311	SPAC977.14c	Aldo/keto reductase, predicted calcium channel regulator		SPBC1271.14	Down	-2.03646	-1.02606	SPBC1271.14	Acetyl-CoA:L-glutamate N-acetyltransferase	GO:0006592
SPCC63.03	Down	-2.58336	-1.36925	SPCC63.03	Mitochondrial MIB complex subunit, human DNAJC11 ortholog Mib1		SPBC776.15c	Down	-2.10982	-1.07712	kgd2	Dihydrolipoamide S-succinyltransferase, e2 component of oxoglutarate dehydrogenase complex Kgd2	GO:0006099
ScpofMp01	Down	-2.59721	-1.37696	cox1			SPAC1783.02c	Down	-2.13356	-1.09326	vps66	1-acylglycerol-3-phosphate O-acyltransferase Vps66	GO:0019432
SPCC417.11c	Down	-2.60941	-1.38373	SPCC417.11c	Glutamate-1-semialdehyde 2,1-aminomutase		1,3-beta-glucanosyltransferase activity (GO:0042124)
SPAC458.04c	Down	-2.61917	-1.38911	dil1	Meiotic dynein intermediate light chain Dli1/Dil1		SPAC11E3.13c	Up	4.87389	2.28507	gas5	Cell wall 1,3-beta-glucanosyltransferase Gas5	GO:0071970, GO:0042124
SPAC2E1P3.01	Down	-2.62086	-1.39004	SPAC2E1P3.01	Dehydrogenase		SPAC19B12.02c	Up	2.49319	1.31799	gas1	Cell wall 1,3-beta-glucanosyltransferase Gas1	GO:0071970
SPCC1322.03	Down	-2.64836	-1.4051	SPCC1322.03	Plasma membrane TRP-like calcium ion channel Trp1322		Transferase activity, transferring one-carbon groups (GO:0016741)
SPAC9G1.07	Down	-2.65736	-1.40999	SPAC9G1.07	Schizosaccharomyces specific protein		SPAC18G6.07c	Up	2.16185	1.11227	mra1	rRNA (pseudouridine) methyltransferase Mra1	GO:0070475
SPAC19G12.02c	Down	-2.65889	-1.41083	pms1	MutL family mismatch-repair protein Pms1		SPAC1805.03c	Up	175.072	7.45181	trm13	tRNA 2'-O-methyltransferase Trm13	GO:0030488
SPCC191.10	Down	-2.68387	-1.42432	SPCC191.10	Schizosaccharomyces pombe specific protein		Oxidoreductase activity (GO:0016491)
SPCC4E9.01c	Down	-2.69363	-1.42955	rec11	Meiotic cohesin complex STAG protein Rec11		SPCC757.02c	Up	254.803	7.99324	SPCC757.02c	Dehydrogenase	GO:0008150, GO:0016491
SPCC794.01c	Down	-2.71212	-1.43942	SPCC794.01c	Glucose dehydrogenase Gcd1		SPAC139.05	Up	6.07546	2.60299	SPAC139.05	Succinate-semialdehyde dehydrogenase Ssd2	GO:0006540, GO:0016491
SPAC11H11.05c	Down	-2.71748	-1.44227	fta6	Mis6-Sim4 complex subunit Fta6		SPAC27D7.12c	Up	4.68861	2.22916	but1	Thioredoxin family protein But1	GO:0042744, GO:0016491
SPBC1677.02	Down	-2.74564	-1.45714	dpm3	Dolichol-phosphate mannosyltransferase subunit 3		SPAC959.05c	Up	2.63495	1.39777	SPAC959.05c	ER membrane protein disulfide isomerase Pdi4	GO:0006595, GO:0016491
SPAC9G1.14	Down	-2.74854	-1.45866	SPAC9G1.14	Dubious		SPAC57A10.12c	Up	2.60072	1.37891	ura3	Mitochondrial dihydroorotate dehydrogenase Ura3	GO:0044205, GO:0016491
SPCC1884.02	Down	-2.76251	-1.46598	nic1	Plasma membrane NiCoT heavy metal ion transmembrane transporter Nic1		SPAC1687.16c	Up	2.50067	1.32231	erg31	C-5 sterol desaturase Erg31	GO:0006696, GO:0016491
SPBP4H10.12	Down	-2.78247	-1.47637	SPBP4H10.12	Protein with a role in ER insertion of tail-anchored membrane proteins		SPAC222.11	Up	2.48857	1.31532	hem13	Coproporphyrinogen III oxidase Hem13	GO:0006782, GO:0016491
SPAC977.17	Down	-2.7984	-1.4846	SPAC977.17	Plasma membrane aquaporin family transmembrane transporter		SPAC13A11.02c	Up	2.32817	1.21919	erg11	Lanosterol 14-demethylase (cytochrome P450) Erg11	GO:0006696
SPCC550.05	Down	-2.80426	-1.48762	nse1	Smc5-6 complex ubiquitin-protein ligase E3 subunit Nse1		SPAC630.08c	Up	2.24081	1.16402	erg25	C-4 methylsterol oxidase Erg25	GO:0006696
SPAPB8E5.03	Down	-2.81108	-1.49112	mae1	Plasma membrane malate/succinate:proton symporter Mae1		SPAC31G5.04	Up	2.19793	1.13614	SPAC31G5.04	Homoisocitrate dehydrogenase Lys12	GO:0006099
SPAPB24D3.10c	Down	-2.8807	-1.52642	agl1	Maltose alpha-glucosidase Agl1		SPCC162.09c	Up	2.16929	1.11722	hmg1	3-hydroxy-3-methylglutaryl-CoA reductase Hmg1	GO:0019287
SPCC63.13	Down	-2.90657	-1.53932	SPCC63.13	DNAJ (Hsp40) chaperone family protein		SPAPB24D3.08c	Down	-2.01644	-1.01181	SPAPB24D3.08c	NADP-dependent oxidoreductase, implicated in cellular detoxification	GO:0008150
SPAC222.15	Down	-2.91098	-1.5415	meu13	Tat binding protein 1(TBP-1)-interacting protein (TBPIP) homolog		SPAC513.06c	Down	-2.02493	-1.01787	SPAC513.06c	D-xylose 1-dehydrogenase (NADP+)	GO:0042843
SPBC21B10.11	Down	-2.95413	-1.56273	dpm2	Dolichol-phosphate mannosyltransferase regulatory subunit Dpm2		SPBC8E4.04	Down	-2.03181	-1.02276	SPBC8E4.04	Alditol NADP+ 1-oxidoreductase activity	GO:0110095
SPBC609.01	Down	-2.97385	-1.57233	SPBC609.01	Cytoplasmic P body 3'-5'-exoribonuclease, Dis3L2-related		SPBC16A3.02c	Down	-2.08144	-1.05758	SPBC16A3.02c	Mitochondrial CH-OH group oxidoreductase, human RTN4IP1 ortholog, implicated in mitochondrial organization or tethering	GO:0008150
SPCC24B10.12	Down	-3.01427	-1.59181	cgi121	EKC/KEOPS complex subunit Cgi121		SPCC306.08c	Down	-2.32826	-1.21925	SPCC306.08c	Malate dehydrogenase Mdh1	GO:0006099
SPBC651.03c	Down	-3.04154	-1.6048	gyp10	RabGAP Gyp10		SPAC750.01	Down	-2.41996	-1.27498	SPAC750.01	NADP-dependent aldo/keto reductase, unknown biological role, implicated in cellular detoxification	GO:0008150
SPAC343.20	Down	-3.07552	-1.62083	SPAC343.20	Dubious		SPAC9E9.11	Down	-2.44133	-1.28767	plr1	Pyridoxal reductase Plr1	GO:0042820
SPAC13G7.02c	Down	-3.109	-1.63645	ssa1	Hsp70 family heat shock protein Ssa1		SPACUNK4.10	Down	-2.52871	-1.3384	SPACUNK4.10	Glyoxylate reductase	GO:0009436
SPBC800.11	Down	-3.13564	-1.64876	SPBC800.11	Inosine-uridine preferring nucleoside hydrolase		SPAC2E1P3.01	Down	-2.62086	-1.39004	SPAC2E1P3.01	Dehydrogenase	GO:0008150
SPAC32A11.01	Down	-3.1534	-1.65691	mug8	DUF1708 family conserved fungal protein, cell division site		SPCC794.01c	Down	-2.71212	-1.43942	SPCC794.01c	Glucose dehydrogenase Gcd1	GO:0009051
SPAC1F8.01	Down	-3.168	-1.66357	ght3	Plasma membrane gluconate:proton symporter Ght3		SPBC660.16	Down	-3.22646	-1.68995	SPBC660.16	Phosphogluconate dehydrogenase, decarboxylating	GO:0009051
SPBC1D7.04	Down	-3.18677	-1.67209	mlo3	RNA binding protein Mlo3		SPBC2F12.14c	Down	-3.32473	-1.73324	gua1	IMP dehydrogenase Gua1	GO:0006183
ScpofMp10	Down	-3.19199	-1.67446	cox2			SPCC1223.09	Down	-4.455	-2.15543	SPCC1223.09	Uricase Uro1	GO:0019627
SPCC584.13	Down	-3.1989	-1.67758	SPCC584.13	Amino acid transmembrane transporter		SPAC1F7.12	Down	-4.58157	-2.19584	yak3	Aldose reductase ARK13 family YakC, implicated in cellular detoxification from family members	GO:0008150
SPBC1289.11	Down	-3.20096	-1.67851	spf38	U5 snRNP complex subunit Spf38		SPCC576.01c	Down	-9.45421	-3.24096	SPCC576.01c	Alpha-ketoglutarate-dependent xanthine dioxygenase Xan1	GO:0009115
SPAC17A2.07c	Down	-3.22385	-1.68878	SPAC17A2.07c	Schizosaccharomyces specific protein		Hydrolase activity, acting on carbon-nitrogen (but not peptide) bonds (GO:0016810)
SPBC660.16	Down	-3.22646	-1.68995	SPBC660.16	Phosphogluconate dehydrogenase, decarboxylating		SPAC1002.19	Up	6.3434	2.66526	urg1	GTP cyclohydrolase II Urg1	GO:0009231, GO:0016810
SPBC2F12.14c	Down	-3.32473	-1.73324	gua1	IMP dehydrogenase Gua1		SPAC11D3.14c	Up	6.08029	2.60414	SPAC11D3.14c	5-oxoprolinase (ATP-hydrolizing)	GO:0006749, GO:0016810
SPAC6C3.03c	Down	-3.3595	-1.74825	SPAC6C3.03c	Schizosaccharomyces pombe specific protein		SPAC11D3.15	Up	5.48853	2.45642	SPAC11D3.15	5-oxoprolinase (ATP-hydrolizing)	GO:0006749 glutathion met.pro.
SPAC8C9.03	Down	-3.37644	-1.7555	cgs1	cAMP-dependent protein kinase regulatory subunit Cgs1		SPAC977.12	Up	2.16677	1.11555	SPAC977.12	L-asparaginase	GO:0006530
SPCC794.15	Down	-3.39937	-1.76527	SPCC794.15	Schizosaccharomyces specific protein		SPAC1F8.04c	Down	-12.7794	-3.67575	SPAC1F8.04c	Hydrolase Hhy1	GO:0008150
SPCC1494.01	Down	-3.40716	-1.76857	SPCC1494.01	Iron/ascorbate oxidoreductase family		SPBPB8B6.05c	Up	2.01136	1.00817	SPBPB8B6.05c	L-asparaginase	GO:0006530
SPAPB8E5.05	Down	-3.42702	-1.77695	mfm1	M-factor precursor Mfm1		SPBC1198.02	Down	-2.01812	-1.01301	dea2	Adenine deaminase Dea2	GO:0043103
SPBPJ4664.03	Down	-3.48485	-1.8011	mfm3	M-factor precursor Mfm3		SPCC285.04	Down	-2.33636	-1.22426	SPCC285.04	Transthyretin/hydroxyisourate hydrolase	GO:0006144
SPAC1F7.09c	Down	-3.53061	-1.81992	SPAC1F7.09c	Allantoicase Dal2		SPBC8E4.03	Down	-2.55469	-1.35315	SPBC8E4.03	Agmatinase 2	GO:0019627 urea metabolic process
SPCC1235.18	Down	-3.56987	-1.83587	SPCC1235.18	Dubious		SPAC1F7.09c	Down	-3.53061	-1.81992	SPAC1F7.09c	Allantoicase Dal2	GO:0000050 urea cycle
SPCC576.02	Down	-3.57042	-1.83609	SPCC576.02	Hydantoin racemase family, implicated in amino acid, or derivative metabolism		SPCC1672.03c	Down	-6.20777	-2.63408	SPCC1672.03c	Guanine deaminase Gud1	GO:0006147 guanine catabolic process
SPAC29B12.14c	Down	-3.73167	-1.89982	SPAC29B12.14c	Plasma membrane purine transmembrane transporter		SPBPB2B2.05	Down	-7.04898	-2.81741	SPBPB2B2.05	Class I glutamine amidotransferase family protein	GO:0008150
SPCC1682.12c	Down	-3.82282	-1.93464	ubp16	Ubiquitin C-terminal hydrolase Ubp16		ATP hydrolysis activity (GO:0016887)
SPAC22H10.06c	Down	-4.16504	-2.05833	SPAC22H10.06c	Dubious		SPAC22F3.08c	Up	2.51474	1.33041	rok1	ATP-dependent RNA helicase Rok1	GO:0030490, GO:0016887
SPCC1223.09	Down	-4.455	-2.15543	SPCC1223.09	Uricase Uro1		SPAC144.14	Up	2.15633	1.10858	klp8	Kinesin-like protein Klp8	GO:0007018
SPCC417.03	Down	-4.49601	-2.16865	SPCC417.03	Dubious		SPAC328.04	Up	2.13967	1.09739	SPAC328.04	Microtubule severing ATPase Spg4	GO:0051013
SPAC1F7.12	Down	-4.58157	-2.19584	yak3	Aldose reductase ARK13 family YakC, implicated in cellular detoxification from family members		Hydrolase activity, acting on glycosyl bonds (GO:0016798)
SPAC977.16c	Down	-4.69676	-2.23167	dak2	Dihydroxyacetone kinase Dak2		SPCC191.05c	Up	4.85491	2.27944	SPCC191.05c	Nucleoside 2-deoxyribosyltransferase	GO:0009159, GO:0016798
SPCC417.02	Down	-4.74743	-2.24715	dad5	DASH complex subunit Dad5		SPAC23H3.11c	Up	2.54294	1.3465	SPAC23H3.11c	Plasma membrane beta-glucan biosynthesis protein	GO:0031505
SPBPB21E7.11	Down	-4.82053	-2.26919	SPBPB21E7.11	Schizosaccharomyces pombe specific protein		SPBC1105.05	Up	2.07481	1.05298	exg1	Cell wall glucan 1,6-beta-glucosidase Exg1	GO:0009251
SPAC18G6.09c	Down	-5.03631	-2.33237	SPAC18G6.09c	Dcp2-Dcp1 mRNA-decapping complex subunit Edc1		SPAC25H1.09	Up	1116.93	10.1253	mde5	Alpha-amylase homolog Mde5	GO:0071852
SPCC965.12	Down	-5.13909	-2.36151	SPCC965.12	Dipeptidyl peptidase, unknown specificity, implicated in glutathione metabolism		SPCC63.02c	Up	2.00307	1.00221	aah3	Cell wall alpha-amylase homolog Aah3	GO:0009272
SPAC1F7.10	Down	-5.1968	-2.37762	SPAC1F7.10	Hydantoin racemase family		SPAC513.05	Down	-2.02374	-1.01702	ams1	Class II alpha-mannosidase, subtype C, Ams1	GO:0009313
SPBPB2B2.01	Down	-5.45375	-2.44725	SPBPB2B2.01	Amino acid transmembrane transporter Nrt1		SPAPB24D3.10c	Down	-2.8807	-1.52642	agl1	Maltose alpha-glucosidase Agl1	GO:0000025
SPAC977.18	Down	-5.47637	-2.45322	SPAC977.18	Conserved fungal protein		SPBC800.11	Down	-3.13564	-1.64876	SPBC800.11	Inosine-uridine preferring nucleoside hydrolase	GO:0006152
SPAC19G12.04	Down	-5.5835	-2.48117	SPAC19G12.04	Ureidoglycolate hydrolase		Hydrolase activity, acting on ester bonds (GO:0016788)
SPBPB2B2.18	Down	-5.72444	-2.51713	SPBPB2B2.18	Conserved fungal protein		SPAC19D5.01	Up	4.02691	2.00967	pyp2	Protein tyrosine phosphatase Pyp2	GO:1903753, GO:0016788
SPAC2F3.07c	Down	-5.75423	-2.52462	SPAC2F3.07c	Dubious		SPAC4A8.06c	Up	2.74501	1.45681	SPAC4A8.06c	Esterase/lipase, implicated in fatty acid biosynthetic process	GO:0008150, GO:0016788
SPBPB2B2.17c	Down	-5.80732	-2.53787	SPBPB2B2.17c	Sub-telomeric 5Tm protein family Ftm7		SPAC5H10.03	Up	2.70392	1.43505	SPAC5H10.03	Phosphoglycerate mutase/6-phosphofructo-2-kinase family	GO:0008150, GO:0016788
SPAC977.02	Down	-5.86597	-2.55237	SPAC977.02	Sub-telomeric 5Tm protein family Ftm2		SPAC12G12.16c	Up	2.5194	1.33308	SPAC12G12.16c	Fen1 family nuclease, XP-G family	GO:0000724, GO:0016788
SPAC24B11.05	Down	-6.13124	-2.61618	SPAC24B11.05	Pyrimidine 5'-nucleotidase		SPBC106.11c	Up	2.50374	1.32409	plg7	Phospholipase A2, PAF family homolog	GO:0009395, GO:0016788
SPCC1672.03c	Down	-6.20777	-2.63408	SPCC1672.03c	Guanine deaminase Gud1		SPAC26F1.10c	Up	2.42161	1.27597	pyp1	Protein tyrosine phosphatase Pyp1	GO:1900744
SPAC1805.16c	Down	-6.35282	-2.6674	SPAC1805.16c	Purine nucleoside phosphorylase		SPBC839.07	Up	2.316	1.21163	ibp1	Cdc25 family phosphatase Ibp1, unknown role, implicated in DNA replication	GO:0008150
SPAC1399.01c	Down	-6.56855	-2.71558	SPAC1399.01c	Nucleobase transmembrane transporter		SPBC19C7.09c	Up	2.30941	1.20753	uve1	Endonuclease Uve1	GO:0070914
SPAC4F8.08	Down	-6.74021	-2.75279	mug114	Schizosaccharomyces pombe specific protein Mug114		SPCC4G3.17	Up	2.28457	1.19192	SPCC4G3.17	GMP 5'-nucleotidase	GO:0009159
SPAC513.04	Down	-6.93774	-2.79447	SPAC513.04	Schizosaccharomyces pombe specific protein		SPBC19F5.03	Up	2.08299	1.05865	SPBC19F5.03	Inositol polyphosphate phosphatase	GO:0046512
SPBPB2B2.05	Down	-7.04898	-2.81741	SPBPB2B2.05	Class I glutamine amidotransferase family protein		SPBC1347.08c	Down	-2.01144	-1.00823	SPBC1347.08c	Ribonuclease H2 complex subunit Rnh202	GO:1903469
SPBPB2B2.06c	Down	-7.05369	-2.81838	SPBPB2B2.06c	Extracellular 5'-nucleotidase, human NT5E family		SPCC1672.01	Down	-2.13536	-1.09448	SPCC1672.01	Histidinol-phosphatase	GO:0000105
SPAC19G12.03	Down	-7.34317	-2.8764	cda1	Chitin deacetylase Cda1		SPBPB21E7.02c	Down	-2.27824	-1.18792	SPBPB21E7.02c	Phosphoglycerate mutase/6-phosphofructo-2-kinase family	GO:0008150
SPCC417.10	Down	-7.53467	-2.91355	SPCC417.10	Dipeptide transmembrane transporter Dal51		SPAC977.09c	Down	-2.38348	-1.25307	SPAC977.09c	Phospholipase Plb4	GO:0046475
SPBC1348.12	Down	-8.22286	-3.03964	SPBC1348.12	DNA-binding transcription factor		SPBC1348.10c	Down	-2.40883	-1.26833	SPBC1348.10c	Extracellular phospholipase	GO:0046475
SPCC757.13	Down	-9.02035	-3.17318	SPCC757.13	Dipeptide transmembrane transporter		SPAC4C5.01	Down	-2.49564	-1.31941	SPAC4C5.01	Pseudouridine-5'-phosphatase Pud1	GO:0016075
SPAC17C9.16c	Down	-9.19463	-3.20079	SPAC17C9.16c	Plasma membrane xenobiotic transmembrane transporter Mfs1		SPBPB2B2.02	Down	-2.55043	-1.35074	mug180	ER sterol deacetylase Say1	GO:0016125
SPBC1348.03	Down	-9.23574	-3.20723	SPBC1348.03	Sub-telomeric 5Tm protein family Ftm6		SPBC609.01	Down	-2.97385	-1.57233	SPBC609.01	Cytoplasmic P body 3'-5'-exoribonuclease, Dis3L2-related	GO:0000291
SPCC576.01c	Down	-9.45421	-3.24096	SPCC576.01c	Alpha-ketoglutarate-dependent xanthine dioxygenase Xan1		SPAC24B11.05	Down	-6.13124	-2.61618	SPAC24B11.05	Pyrimidine 5'-nucleotidase	GO:0006206
SPAC1F8.04c	Down	-12.7794	-3.67575	SPAC1F8.04c	hydrolase Hhy1		SPBPB2B2.06c	Down	-7.05369	-2.81838	SPBPB2B2.06c	Extracellular 5'-nucleotidase, human NT5E family	GO:0034655
SPBC359.06	Down	-26.702	-4.73888	mug14	Adducin, involved in actin cytoskeleton organization		Serine hydrolase activity (GO:0017171)
							SPAC22A12.06c	Up	2.15403	1.10704	SPAC22A12.06c	Serine hydrolase-like, human TSTD2 and OVCA2 ortholog, unknown biological role, implicated in co-factor metabolism	GO:0008150
							Cyclase activity (GO:0009975)
							SPAC11D3.04c	Down	-2.27892	-1.18835	SPAC11D3.04c	Polyketide cyclase SnoaL-like domain protein	GO:0008150
							Peptidase activity (GO:0008233)
							SPCC1682.12c	Down	-3.82282	-1.93464	ubp16	Ubiquitin C-terminal hydrolase Ubp16	GO:0008150
							SPCC965.12	Down	-5.13909	-2.36151	SPCC965.12	Dipeptidyl peptidase, unknown specificity, implicated in glutathione metabolism	GO:0008150
							Glutamate metabolic process (GO:0006536)
							SPAC5H10.01	Up	9.46243	3.24221	SPAC5H10.01	Mitochondrial D-glutamate cyclase Dgc1	GO:0006536
							Adenosine catabolic process (GO:0006154)
							SPAC1039.02	Up	8.96397	3.16414	SPAC1039.02	Extracellular 5'-nucleotidase, human NT5E family	GO:0006154
							Putrescine biosynthetic process from arginine, using agmatinase (GO:0033389)
							SPAC11D3.09	Up	7.48266	2.90355	SPAC11D3.09	Agmatinase	GO:0033389, GO:0016810
							Telomere maintenance (GO:0000723)
							SPCC23B6.05c	Down	-2.52989	-1.33908	ssb3	DNA replication factor A subunit Ssb3	GO:0000723
							Telomere organization (GO:0032200)
							SPBC19C7.10	Down	-2.05797	-1.04122	bqt4	Integral nuclear inner membrane protein Bqt4	GO:0032200
							Meiotic telomere clustering (GO:0045141)
							SPAC3A11.05c	Up	2.54982	1.35039	kms1	Meiotic spindle pole body KASH domain protein Kms1	GO:0045141
							Meiotic drive (GO:0110134)
							SPCC1450.08c	Down	-2.15485	-1.10759	wtf16	Wtf antidote-like meiotic drive suppressor Wtf16	GO:0110134
							SPCC794.02	Down	-2.50074	-1.32235	wtf5	Wtf antidote-like meiotic drive suppressor Wtf5	GO:0110134
							Meiosis I (GO:0007127)
							SPCC550.05	Down	-2.80426	-1.48762	nse1	Smc5-6 complex ubiquitin-protein ligase E3 subunit Nse1	GO:0007127
							Meiotic sister chromatid cohesion involved in meiosis I (GO:0010789)
							SPCC4E9.01c	Down	-2.69363	-1.42955	rec11	Meiotic cohesin complex STAG protein Rec11	GO:0010789
							Spindle attachment to meiosis I kinetochore (GO:0051455)
							SPCC417.02	Down	-4.74743	-2.24715	dad5	DASH complex subunit Dad5	GO:0051455
							Meiotic DNA double-strand break formation involved in reciprocal meiotic recombination (GO:0010780)
							SPBC31F10.08	Up	199.588	7.64088	mde2	Meiotic double-strand break formation protrin Mde2	GO:0010780
							Meiotic strand invasion involved in reciprocal meiotic recombination (GO:0010774)
							SPAC13A11.03	Down	-2.08461	-1.05978	mcp7	Meiosis specific coiled-coil protein Mcp7	GO:0010774
							SPAC222.15	Down	-2.91098	-1.5415	meu13	Tat binding protein 1(TBP-1)-interacting protein (TBPIP) homolog	GO:0010774
							Nuclear migration by microtubule mediated pushing forces (GO:0098863)
							SPBC800.05c	Up	2.0604	1.04293	atb2	Tubulin alpha 2	GO:0098863
							Nuclear migration involved in conjugation with cellular fusion (GO:0000743)
							SPAC458.04c	Down	-2.61917	-1.38911	dil1	Meiotic dynein intermediate light chain Dli1/Dil1	GO:0000743
							Mitotic sister chromatid segregation (GO:0000070)
							SPBC21.01	Up	2.03265	1.02336	mis17	CENP-U ortholog Mis17	GO:0000070
							SPAC11H11.05c	Down	-2.71748	-1.44227	fta6	Mis6-Sim4 complex subunit Fta6	GO:0000070
							DNA repair (GO:0006281)
							SPBC3D6.10	Down	-2.14776	-1.10283	apn2	AP-endonuclease Apn2	GO:0006281
							Mismatch repair (GO:0006298)
							SPAC19G12.02c	Down	-2.65889	-1.41083	pms1	MutL family mismatch-repair protein Pms1	GO:0006298
							Replication (GO:0006260)
							SPBC428.18	Up	2.13254	1.09257	cdt1	DNA replication licensing factor Cdt1	GO:1902985
							Site-specific DNA replication termination (GO:0071170)
							SPCC1672.02c	Up	1705.41	10.7359	sap1	Switch-activating protein Sap1	GO:0071170
							Mitochondrial DNA replication (GO:0006264)
							SPCC24B10.22	Up	2.16454	1.11406	pog1	Mitochondrial DNA polymerase, gamma subunit Pog1	GO:0006264
							Mitochondrial DNA repair (GO:0043504)
							SPBC12D12.09	Down	-2.00803	-1.00578	rev7	Mitochondrial DNA polymerase, zeta subunit Rev7	GO:0043504
							Macroautophagy (GO:0016236)
							SPAC823.16c	Down	-2.01521	-1.01093	mug179	Autophagy associated WD repeat protein Atg18b	GO:0016236
							Flocculation (GO:0000128)
							SPAC1F8.06	Down	-2.08384	-1.05925	fta5	Cell surface glycoprotein, flocculin Pfl8	GO:0000128
							SPCC970.01	Down	-2.2667	-1.1806	rad16	DNA repair endonuclease XPF	GO:0000712
							Cytochrome complex assembly (GO:0017004)
							SPCC417.16	Down	-2.43821	-1.28582	SPCC417.16	Mitochondrial protein, implicated in respiratory complex assembly	GO:0017004
							Actin cytoskeleton organization (GO:0030036)
							SPBC359.06	Down	-26.702	-4.73888	mug14	Adducin, involved in actin cytoskeleton organization	GO:0030036
							Cellular detoxification (GO:1990748)
							SPAC5H10.10	Down	-2.1924	-1.13251	SPAC5H10.10	NADPH dehydrogenase, (Old yellow enzyme) involved in small alpha,beta-unsaturated carbonyl compounds	GO:1990748
							SPBP16F5.08c	Down	-2.34463	-1.22936	SPBP16F5.08c	ER flavin-containing N,N-dimethylaniline monooxygenase activity Fmo1	GO:1990748
							SPCC965.07c	Down	-2.35652	-1.23666	gst2	Glutathione S-transferase Gst2	GO:1990748
							Detoxification (GO:0098754)
							SPAC56E4.06c	Up	2.00911	1.00656	ggt2	Gamma-glutamyltranspeptidase Ggt2	GO:0006751
							SPAC29B12.13	Down	-2.28214	-1.19039	SPAC29B12.13	CENP-V, S-(hydroxymethyl)glutathione synthase	GO:0046294
							SPAC824.07	Down	-2.29921	-1.20114	SPAC824.07	Glyoxalase II	GO:0019243
							Xenobiotic detoxification by transmembrane export across the plasma membrane (GO:1990961)
							SPAC17C9.16c	Down	-9.19463	-3.20079	SPAC17C9.16c	Plasma membrane xenobiotic transmembrane transporter Mfs1	GO:1990961
												??
							SPBP35G2.17	Up	183.407	7.51891	SPBP35G2.17	Dubious
							SPCC1672.14	Up	82.0247	6.35799	SPCC1672.14
							SPCC576.19c	Up	7.61508	2.92886	SPCC576.19c	Dubious
							SPBC354.11c	Up	4.4553	2.15552	SPBC354.11c
							SPAC27E2.04c	Up	3.40084	1.76589	mug155	Dubious
							SPAC26F1.11	Up	3.06994	1.61821	SPAC26F1.11	Dubious
							SPAC8E11.08c	Up	2.6636	1.41338	SPAC8E11.08c	Dubious
							SPAC1F12.03c	Up	2.05784	1.04113	SPAC1F12.03c
							ScpofMp02	Down	-2.1929	-1.13284	ScpofMp02
							SPCC285.06c	Down	-2.21021	-1.14419	wtf17	Wtf element Wtf17 (no initiator methionine)
							SPCC1235.17	Down	-2.22286	-1.15242	SPCC1235.17	Dubious
							SPCC16C4.21	Down	-2.26659	-1.18052	SPCC16C4.21	Dubious
							SPCC417.15	Down	-2.4061	-1.2667	SPCC417.15	Dubious
							ScpofMp06	Down	-2.44641	-1.29066	ScpofMp06
							SPAC1556.06.2	Down	-2.50742	-1.32621	meu1-2
							SPAC1A6.11	Down	-2.52828	-1.33816	SPAC1A6.11	Dubious
							ScpofMp01	Down	-2.59721	-1.37696	cox1
							ScpofMp10	Down	-3.19199	-1.67446	cox2
							SPAC9G1.14	Down	-2.74854	-1.45866	SPAC9G1.14	Dubious
							SPAC2F3.07c	Down	-5.75423	-2.52462	SPAC2F3.07c	Dubious
							SPCC417.03	Down	-4.49601	-2.16865	SPCC417.03	Dubious
							SPCC1235.18	Down	-3.56987	-1.83587	SPCC1235.18	Dubious
							SPAC22H10.06c	Down	-4.16504	-2.05833	SPAC22H10.06c	Dubious
							SPAC343.20	Down	-3.07552	-1.62083	SPAC343.20	Dubious
							Biological_process (GO:0008150)
							SPBPB21E7.11	Down	-4.82053	-2.26919	SPBPB21E7.11	Schizosaccharomyces pombe specific protein	GO:0008150
							SPAPB17E12.09	Up	117.682	6.87876	SPAPB17E12.09	Conserved protein, expressed during meiotic cell cycle, possibly related to metazoan RAB11FIP4 family	GO:0008150
							SPBC146.11c	Up	94.4233	6.56107	mug97	Meiotically upregulated gene Mug97	GO:0008150
							SPACUNK4.17	Up	5.10748	2.35261	SPACUNK4.17	NAD binding dehydrogenase family protein, human DHDH ortholog, unknown biological role, implicated in carbohydrate metabolic process	GO:0008150
							SPAC19G12.16c	Up	3.27829	1.71294	adg2	Conserved fungal cell surface protein, Kre9/Knh1 family, Adg2	GO:0008150
							SPCC16C4.17	Up	3.04508	1.60648	mug123	Schizosaccharomyces specific protein Mug123	GO:0008150
							SPCC1322.10	Up	2.77414	1.47204	SPCC1322.10	Conserved fungal cell surface protein, Kre9/Knh1 family, Knh2	GO:0008150
							SPBC3D6.02	Up	2.3745	1.24762	but2	But2 family protein But2, similar to cell surface molecules	GO:0008150
							SPAC11D3.01c	Up	2.24929	1.16947	SPAC11D3.01c	Con-6 family conserved fungal protein	GO:0008150
							SPAPB18E9.04c	Up	2.23688	1.16149	SPAPB18E9.04c	Schizosaccharomyces pombe specific protein, possible cell surface glycoprotein	GO:0008150
							SPAC32A11.02c	Up	2.30569	1.2052	SPAC32A11.02c	DUF4449 family conserved fungal protein, involved in cell-cell communication in N. crassa	GO:0008150
							SPBC1198.03c	Up	2.1016	1.07149	SPBC1198.03c	DUF4646 family conserved fungal protein	GO:0008150
							SPAC6B12.16	Up	2.02624	1.0188	meu26	DUF4451 family conserved fungal protein	GO:0008150
							SPAC32A11.01	Down	-3.1534	-1.65691	mug8	DUF1708 family conserved fungal protein, cell division site	GO:0008150
							SPCC70.09c	Down	-2.13979	-1.09747	mug9	DUF2406 family conserved fungal protein	GO:0008150
							SPAC1002.18	Up	2.60905	1.38353	urg3	DUF1688 family fungal conserved protein, implicated in uracil or riboflavin metabolism	GO:0008150
							SPCC613.11c	Up	2.18626	1.12846	meu23	DUF1773 family protein	GO:0008150
							SPAC15A10.07	Up	2.12387	1.08669	SPAC15A10.07	Schizosaccharomyces specific protein	GO:0008150
							SPCC830.04c	Up	37.1542	5.21545	mug128	Schizosaccharomyces specific protein	GO:0008150
							SPAC4G9.22	Up	4.89588	2.29157	SPAC4G9.22	Schizosaccharomyces pombe specific protein	GO:0008150
							SPBP4H10.14c	Up	3.18483	1.67122	SPBP4H10.14c	Schizosaccharomyces specific protein	GO:0008150
							SPAC977.18	Down	-5.47637	-2.45322	SPAC977.18	Conserved fungal protein	GO:0008150
							SPBPB2B2.18	Down	-5.72444	-2.51713	SPBPB2B2.18	Conserved fungal protein	GO:0008150
							SPBP23A10.17	Up	9.90451	3.30809	SPBP23A10.17	Conserved fungal protein	GO:0008150
							SPBC31F10.05	Up	2.06552	1.0465	mug37	Conserved fungal protein	GO:0008150
							SPAC4F8.08	Down	-6.74021	-2.75279	mug114	Schizosaccharomyces pombe specific protein Mug114	GO:0008150
							SPBP19A11.07c	Down	-2.00533	-1.00384	SPBP19A11.07c	Human HID1 ortholog 2, possible Golgi protein (by similarity)	GO:0008150
							SPAC13F5.07c	Down	-2.22225	-1.15202	SPAC13F5.07c	Zf PARP type zinc finger protein Hpz2	GO:0008150
							SPAC1705.02	Down	-2.33464	-1.2232	SPAC1705.02	SERF family protein, DUF, human 4F5S homolog, implicated in mRNA splicing	GO:0008150
							SPAC1A6.08c	Down	-2.40955	-1.26876	mug125	Schizosaccharomyces specific protein Mug125	GO:0008150
							SPAC9G1.07	Down	-2.65736	-1.40999	SPAC9G1.07	Schizosaccharomyces specific protein	GO:0008150
							SPCC191.10	Down	-2.68387	-1.42432	SPCC191.10	Schizosaccharomyces pombe specific protein	GO:0008150
							SPAC17A2.07c	Down	-3.22385	-1.68878	SPAC17A2.07c	Schizosaccharomyces specific protein	GO:0008150
							SPCC794.15	Down	-3.39937	-1.76527	SPCC794.15	Schizosaccharomyces specific protein	GO:0008150
							SPAC6C3.03c	Down	-3.3595	-1.74825	SPAC6C3.03c	Schizosaccharomyces pombe specific protein	GO:0008150
							SPCC1494.01	Down	-3.40716	-1.76857	SPCC1494.01	Iron/ascorbate oxidoreductase family	GO:0008150
							SPBPB2B2.17c	Down	-5.80732	-2.53787	SPBPB2B2.17c	Sub-telomeric 5Tm protein family Ftm7	GO:0008150
							SPAC977.02	Down	-5.86597	-2.55237	SPAC977.02	Sub-telomeric 5Tm protein family Ftm2	GO:0008150
							SPBC1348.03	Down	-9.23574	-3.20723	SPBC1348.03	Sub-telomeric 5Tm protein family Ftm6	GO:0008150
							SPAC513.04	Down	-6.93774	-2.79447	SPAC513.04	Schizosaccharomyces pombe specific protein	GO:0008150
							RNA-templated DNA biosynthetic process (GO:0006278)
							SPBC9B6.02c	Down	-2.08093	-1.05723	Tf2-9	Retrotransposable element/transposon Tf2-type	GO:0006278

## Sheet: Table S5
Table S5 Overlapping S. pombe genes from FB1-treatment and co-cultivation
Gene ID	FUM-treated Log2FC	FUM-treated	Co-cultivation Log2FC	Co-cultivation	Proposed gene function
SPAC186.05c	1.44569	Up	1.67624	Up	Golgi calcium and manganese antiporter Gdt1
SPBP19A11.02c	1.0869	Up	-1.08045	Down	Schizosaccharomyces specific protein, predicted GPI anchor
SPAC589.09	1.00267	Up	1.05464	Up	Sec14 cytosolic factor family, phospholipid-intermembrane transfer protein Csr1
SPBPB2B2.17c	-1.73825	Down	-2.53787	Down	Sub-telomeric 5Tm protein family Ftm7
SPAC977.18	-1.77417	Down	-2.45322	Down	Conserved fungal protein
SPAC977.02	-2.38547	Down	-2.55237	Down	Sub-telomeric 5Tm protein family Ftm2
SPAC3C7.02c	2.12031	Up	1.30863	Up	Meiotic eisosome BAR domain protein Pil2
SPBPB21E7.02c	3.47389	Up	-1.18792	Down	Phosphoglycerate mutase/6-phosphofructo-2-kinase family
SPBPB2B2.06c	-1.16914	Down	-2.81838	Down	Extracellular 5'-nucleotidase, human NT5E family
SPAC22A12.06c	1.65333	Up	1.10704	Up	Serine hydrolase-like, human TSTD2 and OVCA2 ortholog, unknown biological role, implicated in co-factor metabolism
SPBC8E4.03	-0.976759	Down	-1.35315	Down	Agmatinase 2
SPBPB2B2.05	-1.15016	Down	-2.81741	Down	Class I glutamine amidotransferase family protein
SPAC1F8.04c	-1.2322	Down	-3.67575	Down	Hydrolase, implicated in cellular detoxification
SPAC222.11	1.85701	Up	1.31532	Up	Coproporphyrinogen III oxidase Hem13
SPAC959.05c	1.84264	Up	1.39777	Up	ER membrane protein disulfide isomerase Pdi4
SPAC139.05	1.28706	Up	2.60299	Up	Succinate-semialdehyde dehydrogenase
SPAC630.08c	0.885337	Up	1.16402	Up	C-4 methylsterol oxidase Erg25
SPAC5H10.10	-1.08273	Down	-1.13251	Down	NADPH dehydrogenase, (Old yellow enzyme) involved in small alpha,beta-unsaturated carbonyl compounds
SPBPB21E7.07	-2.18201	Down	-1.04931	Down	Aes1, phenazine biosynthesis PhzF protein family
SPCC576.02	-1.09706	Down	-1.83609	Down	Hydantoin racemase family, implicated in amino acid, or derivative metabolism
SPBC24C6.09c	1.49447	Up	1.17678	Up	Phosphoketolase family protein
SPBP8B7.05c	1.43316	Up	1.05109	Up	Carbonic anhydrase, nce103
SPBC418.01c	-1.19159	Down	1.85422	Up	Imidazoleglycerol-phosphate synthase His4
SPBPB21E7.01c	2.69998	Up	-1.20576	Down	Enolase
SPAPB24D3.10c	1.82416	Up	-1.52642	Down	Maltose alpha-glucosidase Agl1
SPBC359.06	-1.82052	Down	-4.73888	Down	Adducin, involved in actin cytoskeleton organization
SPCC417.02	0.868338	Up	-2.24715	Down	DASH complex subunit Dad5
SPBC19G7.06	0.908756	Up	-1.19858	Down	DNA-binding transcription factor, MADS-box Mbx1
SPCC63.13	0.792263	Up	-1.53932	Down	DNAJ domain protein
SPACUNK4.17	1.2044	Up	2.35261	Up	NAD binding dehydrogenase family protein, human DHDH ortholog, unknown biological role, implicated in carbohydrate metabolic process
SPAC11D3.01c	0.962729	Up	1.16947	Up	Con-6 family conserved fungal protein
SPAC6B12.16	0.572522	Up	1.0188	Up	DUF4451 family conserved fungal protein
SPBC354.11c	4.01182	Up	2.15552	Up	?
SPBPB21E7.11	2.41232	Up	-2.26919	Down	Schizosaccharomyces pombe specific protein
SPCC191.10	-1.15014	Down	-1.42432	Down	Schizosaccharomyces pombe specific protein
SPAC32A11.02c	1.23065	Up	1.2052	Up	DUF4449 family conserved fungal protein, involved in cell-cell communication in N. crassa
SPAC17A2.07c	0.593591	Up	-1.68878	Down	Schizosaccharomyces specific protein
SPAC27E2.04c	3.18689	Up	3.40084	Up	?

## Sheet: Table S6 Raw data
Table S6 F. verticillioides genes with significantly altered mRNA levels compared to control cells after co-cultivation with S. pombe
Table S6/1 Raw data of RNA sequencing
Gene ID	p (Corr)	p	Regulation	FC	Log FC	Gene symbol
gene:FVEG_09456	0.0066693067	0.0018980409	Down	-41.07688	-5.360255	gene:FVEG_09456
gene:FVEG_09477	0.0026671651	2.8264232E-4	Up	2.9429479	1.557262	gene:FVEG_09477
gene:FVEG_09479	0.0014705453	3.9136747E-5	Up	2.6368232	1.3988008	gene:FVEG_09479
gene:FVEG_09490	0.002025591	1.3813138E-4	Up	2.07282	1.0515947	gene:FVEG_09490
gene:FVEG_09494	0.010336998	0.003727782	Up	2.282423	1.1905662	gene:FVEG_09494
gene:FVEG_09497	0.0013504557	8.7367525E-6	Up	6.8464665	2.7753596	gene:FVEG_09497
gene:FVEG_09501	0.011069422	0.004121265	Down	-2.7223744	-1.4448655	gene:FVEG_09501
gene:FVEG_09508	0.0013504557	8.835108E-6	Up	6.4106426	2.680469	gene:FVEG_09508
gene:FVEG_09524	0.0030137135	3.8254668E-4	Up	4.5511627	2.1862352	gene:FVEG_09524
gene:FVEG_09536	0.0038814193	6.7531003E-4	Up	2.6954663	1.4305348	gene:FVEG_09536
gene:FVEG_09547	0.024540283	0.012615816	Down	-3.094518	-1.6297146	gene:FVEG_09547
gene:FVEG_09548	0.0026610026	2.8171812E-4	Up	2.8027098	1.4868224	gene:FVEG_09548
gene:FVEG_09599	0.01280706	0.005124651	Down	-3.3824477	-1.7580676	gene:FVEG_09599
gene:FVEG_09600	0.004886609	0.0010979186	Down	-2.9314425	-1.5516107	gene:FVEG_09600
gene:FVEG_09611	0.030698972	0.016906291	Down	-12.481667	-3.6417387	gene:FVEG_09611
gene:FVEG_09612	0.008423517	0.0027424446	Down	-35.80685	-5.1621637	gene:FVEG_09612
gene:FVEG_09634	0.033758264	0.019211322	Down	-2.0989985	-1.0697012	gene:FVEG_09634
gene:FVEG_09658	0.039954305	0.023966884	Up	3.016189	1.5927268	ALCS2
gene:FVEG_09659	0.001966674	1.2472062E-4	Down	-2.0469244	-1.0334578	gene:FVEG_09659
gene:FVEG_09661	0.001502093	4.3760556E-5	Down	-3.2352328	-1.6938695	gene:FVEG_09661
gene:FVEG_09667	0.007414991	0.0022523017	Up	7.075361	2.8228037	gene:FVEG_09667
gene:FVEG_09669	0.0018375585	9.19341E-5	Up	5.201921	2.3790445	gene:FVEG_09669
gene:FVEG_09672	0.0014579768	3.022743E-5	Down	-3.4208639	-1.7743607	gene:FVEG_09672
gene:FVEG_09673	0.0030105796	3.8080616E-4	Down	-6.411622	-2.6806893	gene:FVEG_09673
gene:FVEG_09677	0.0021772797	1.6195375E-4	Down	-2.3984535	-1.2621044	gene:FVEG_09677
gene:FVEG_09679	0.0060720695	0.0016179399	Down	-2.2018554	-1.1387197	gene:FVEG_09679
gene:FVEG_09695	0.0018100049	8.8021334E-5	Up	2.9322627	1.5520144	gene:FVEG_09695
gene:FVEG_09696	0.0019204624	1.1463294E-4	Up	2.5939894	1.3751725	gene:FVEG_09696
gene:FVEG_09698	0.0016247552	5.5136163E-5	Down	-3.122562	-1.6427301	gene:FVEG_09698
gene:FVEG_09715	0.025393018	0.013202696	Down	-2.0538964	-1.0383635	gene:FVEG_09715
gene:FVEG_09717	0.0042131734	8.0942176E-4	Down	-2.3811805	-1.251677	gene:FVEG_09717
gene:FVEG_09735	0.021618122	0.010648258	Up	2.040782	1.029122	gene:FVEG_09735
gene:FVEG_09737	0.006348622	0.0017569737	Up	5.0354323	2.3321157	gene:FVEG_09737
gene:FVEG_09748	0.014599686	0.0062202537	Up	3.1136525	1.6386079	gene:FVEG_09748
gene:FVEG_09760	0.0011763528	2.7016608E-6	Up	11.180775	3.4829483	gene:FVEG_09760
gene:FVEG_09768	0.013506852	0.005550289	Up	2.519206	1.3329691	gene:FVEG_09768
gene:FVEG_09769	0.008620611	0.0028345948	Up	5.573685	2.4786315	gene:FVEG_09769
gene:FVEG_09771	0.00933455	0.003216777	Down	-3.155567	-1.6578993	gene:FVEG_09771
gene:FVEG_09777	0.0019204624	1.14259696E-4	Down	-5.8327937	-2.544187	gene:FVEG_09777
gene:FVEG_09778	0.033937186	0.019333892	Down	-2.659787	-1.4113107	gene:FVEG_09778
gene:FVEG_09779	0.0013504557	8.62301E-6	Down	-7.684913	-2.942029	gene:FVEG_09779
gene:FVEG_09787	0.0029460532	3.5518213E-4	Down	-2.1783967	-1.1232667	gene:FVEG_09787
gene:FVEG_09797	0.0013578086	1.92086E-5	Down	-2.625096	-1.3923702	gene:FVEG_09797
gene:FVEG_09812	0.033461943	0.018969718	Up	3.765244	1.9127433	gene:FVEG_09812
gene:FVEG_09818	0.04457362	0.027467601	Down	-2.0399702	-1.028548	gene:FVEG_09818
gene:FVEG_09841	0.014008131	0.005846475	Up	21.692488	4.4391236	gene:FVEG_09841
gene:FVEG_09848	0.0070657623	0.002087186	Down	-2.0690951	-1.049	gene:FVEG_09848
gene:FVEG_09851	0.012619958	0.0050227796	Down	-5.8942947	-2.5593193	gene:FVEG_09851
gene:FVEG_09854	0.0017192401	7.088203E-5	Up	3.3865693	1.7598245	gene:FVEG_09854
gene:FVEG_09858	0.00148011	4.0418738E-5	Up	6.466846	2.6930623	gene:FVEG_09858
gene:FVEG_09862	0.0048142984	0.0010581773	Up	2.886953	1.5295477	gene:FVEG_09862
gene:FVEG_09863	0.004970113	0.0011232637	Up	2.619937	1.3895321	gene:FVEG_09863
gene:FVEG_09874	0.01873373	0.008727391	Up	3.8828712	1.9571238	gene:FVEG_09874
gene:FVEG_09897	0.0051084314	0.0011752347	Down	-6.3590117	-2.6688025	LOX1
gene:FVEG_09902	0.020199412	0.009682661	Down	-2.6550083	-1.4087163	gene:FVEG_09902
gene:FVEG_09919	0.002960608	3.6636062E-4	Down	-29.286198	-4.872149	gene:FVEG_09919
gene:FVEG_09920	0.006910238	0.0020095597	Down	-56.76807	-5.827008	gene:FVEG_09920
gene:FVEG_09926	0.022471853	0.011187841	Down	-22.769194	-4.5090113	gene:FVEG_09926
gene:FVEG_09936	0.006288114	0.0017184241	Down	-4.164256	-2.0580587	gene:FVEG_09936
gene:FVEG_09938	0.0036004172	5.792805E-4	Down	-5.39362	-2.431254	gene:FVEG_09938
gene:FVEG_09939	0.0016247552	5.781591E-5	Up	21.374624	4.417827	gene:FVEG_09939
gene:FVEG_09940	0.012451723	0.004917758	Down	-8.736885	-3.127119	gene:FVEG_09940
gene:FVEG_09941	0.006265383	0.0017084115	Down	-6.9439836	-2.7957635	gene:FVEG_09941
gene:FVEG_09942	0.02873595	0.015559695	Up	2.820091	1.4957417	gene:FVEG_09942
gene:FVEG_09943	0.0013504557	1.3461117E-5	Up	25.254194	4.658451	gene:FVEG_09943
gene:FVEG_09945	0.024045099	0.012247956	Down	-2.3065567	-1.2057407	gene:FVEG_09945
gene:FVEG_09957	0.0032517286	4.5624925E-4	Up	2.7553926	1.4622579	gene:FVEG_09957
gene:FVEG_09964	0.0025658796	2.5752917E-4	Down	-2.3540678	-1.2351558	gene:FVEG_09964
gene:FVEG_00006	0.0034921032	5.3530786E-4	Up	7.8971133	2.9813254	gene:FVEG_00006
gene:FVEG_00015	0.011760573	0.0045083235	Down	-6.6020517	-2.7229145	gene:FVEG_00015
gene:FVEG_00016	0.0013578086	2.0061367E-5	Down	-6.8589644	-2.7779908	gene:FVEG_00016
gene:FVEG_00017	0.0013932538	2.3814577E-5	Down	-2.306089	-1.2054482	gene:FVEG_00017
gene:FVEG_00018	0.009333354	0.0032154138	Down	-2.8139067	-1.4925745	gene:FVEG_00018
gene:FVEG_00026	0.0013309414	4.0790533E-6	Up	22.654146	4.5017033	gene:FVEG_00026
gene:FVEG_00027	0.0022044396	1.680172E-4	Down	-102.13602	-6.674348	gene:FVEG_00027
gene:FVEG_00030	0.0072170347	0.002164228	Down	-15.974832	-3.9977288	gene:FVEG_00030
gene:FVEG_00035	0.012604509	0.0050068107	Down	-3.763451	-1.9120562	gene:FVEG_00035
gene:FVEG_00036	0.003746553	6.2913384E-4	Down	-32.827843	-5.036848	gene:FVEG_00036
gene:FVEG_00045	0.0013578086	1.6625396E-5	Up	5.4118485	2.4361215	gene:FVEG_00045
gene:FVEG_00050	0.0055235093	0.0013692908	Down	-19.386961	-4.2770147	gene:FVEG_00050
gene:FVEG_00051	0.0016055858	5.137089E-5	Down	-8.639259	-3.1109076	gene:FVEG_00051
gene:FVEG_00052	0.0071290024	0.0021116782	Down	-12.931914	-3.692864	gene:FVEG_00052
gene:FVEG_00053	0.02099523	0.010206668	Down	-15.563951	-3.9601364	gene:FVEG_00053
gene:FVEG_00074	0.0014692681	3.7199632E-5	Down	-2.914197	-1.5430983	gene:FVEG_00074
gene:FVEG_00079	0.0025778096	2.639799E-4	Up	3.6977532	1.8866489	gene:FVEG_00079
gene:FVEG_00086	0.0056022876	0.0014004569	Down	-5.3770924	-2.4268262	gene:FVEG_00086
gene:FVEG_00087	0.017882017	0.008173908	Down	-2.1804492	-1.1246254	gene:FVEG_00087
gene:FVEG_00088	0.0013932538	2.1179843E-5	Down	-4.115228	-2.0409725	gene:FVEG_00088
gene:FVEG_00089	0.0036227962	5.887874E-4	Up	3.9267058	1.9733195	gene:FVEG_00089
gene:FVEG_00094	0.02167832	0.010688953	Down	-3.8585615	-1.9480631	gene:FVEG_00094
gene:FVEG_00098	0.002638004	2.7767048E-4	Down	-2.2919304	-1.1965632	gene:FVEG_00098
gene:FVEG_00115	0.011747426	0.0044983523	Down	-5.288968	-2.4029863	gene:FVEG_00115
gene:FVEG_00127	0.0018892807	1.0290725E-4	Down	-5.0718637	-2.342516	gene:FVEG_00127
gene:FVEG_00140	0.028489042	0.015388023	Down	-2.1213765	-1.0850006	gene:FVEG_00140
gene:FVEG_00145	0.0028634241	3.3699357E-4	Down	-3.16638	-1.6628344	gene:FVEG_00145
gene:FVEG_00155	0.002568229	2.585416E-4	Up	2.8194733	1.4954257	gene:FVEG_00155
gene:FVEG_00184	0.002542132	2.5385057E-4	Down	-6.3419166	-2.664919	gene:FVEG_00184
gene:FVEG_00189	0.004666207	9.975241E-4	Up	3.6686842	1.8752627	MCSA
gene:FVEG_00191	0.0015918697	4.9634415E-5	Up	2.940412	1.5560184	gene:FVEG_00191
gene:FVEG_00192	0.00369611	6.1194395E-4	Up	2.1879308	1.1295671	gene:FVEG_00192
gene:FVEG_00203	0.0014972509	4.1954758E-5	Down	-2.2406282	-1.1639032	gene:FVEG_00203
gene:FVEG_00219	0.005179836	0.0012094356	Up	2.0463433	1.0330482	gene:FVEG_00219
gene:FVEG_00224	0.0040944223	7.626884E-4	Down	-13.467392	-3.7513986	gene:FVEG_00224
gene:FVEG_00225	0.0035856848	5.691422E-4	Down	-5.1003885	-2.3506072	gene:FVEG_00225
gene:FVEG_00226	0.001502093	4.3456177E-5	Down	-2.3857458	-1.2544403	gene:FVEG_00226
gene:FVEG_00235	0.0081681805	0.0026109214	Up	4.953828	2.3085437	gene:FVEG_00235
gene:FVEG_00245	0.0013578086	1.937014E-5	Down	-27.579882	-4.7855444	gene:FVEG_00245
gene:FVEG_00269	0.04394771	0.027007198	Down	-2.508695	-1.326937	gene:FVEG_00269
gene:FVEG_00289	0.005400136	0.0013139928	Up	2.7485921	1.4586928	gene:FVEG_00289
gene:FVEG_00298	0.0017340706	7.2777264E-5	Up	3.466914	1.793652	gene:FVEG_00298
gene:FVEG_00300	0.009923822	0.0035037748	Down	-2.5727425	-1.363307	gene:FVEG_00300
gene:FVEG_00315	0.0037857036	6.426515E-4	Down	-2.0838747	-1.0592685	FUM21
gene:FVEG_14180	0.0034900447	5.3316145E-4	Down	-2.1692266	-1.1171808	gene:FVEG_14180
gene:FVEG_00329	0.006135352	0.0016528361	Down	-2.2211006	-1.1512747	FUM19
gene:FVEG_00333	0.008294043	0.0026832505	Down	-2.2266963	-1.1549047	gene:FVEG_00333
gene:FVEG_00338	0.0016247552	5.7546407E-5	Down	-8.349231	-3.0616434	gene:FVEG_00338
gene:FVEG_00353	0.0038746675	6.7214103E-4	Up	3.1473796	1.6541512	gene:FVEG_00353
gene:FVEG_00364	0.040253673	0.024183376	Up	2.1941886	1.1336875	gene:FVEG_00364
gene:FVEG_00365	0.0029460532	3.5782508E-4	Up	5.1296325	2.3588555	gene:FVEG_00365
gene:FVEG_00390	0.0024789656	2.3642875E-4	Up	2.9703314	1.5706239	gene:FVEG_00390
gene:FVEG_00394	0.0013932538	2.3202174E-5	Down	-2.2533157	-1.1720494	gene:FVEG_00394
gene:FVEG_00405	0.0034652345	5.2787096E-4	Down	-3.1570601	-1.6585817	gene:FVEG_00405
gene:FVEG_00418	0.0056576394	0.0014322563	Up	2.185537	1.1279879	gene:FVEG_00418
gene:FVEG_00420	0.005913796	0.0015438297	Down	-2.6689079	-1.4162495	gene:FVEG_00420
gene:FVEG_00421	0.0014859284	4.133467E-5	Up	2.4108458	1.2695394	gene:FVEG_00421
gene:FVEG_00424	0.0014705453	3.970802E-5	Up	2.5829728	1.3690324	gene:FVEG_00424
gene:FVEG_00436	0.0032162864	4.4555767E-4	Up	3.3446012	1.7418342	gene:FVEG_00436
gene:FVEG_00445	0.00487924	0.0010907459	Down	-4.176202	-2.0621915	gene:FVEG_00445
gene:FVEG_00464	0.0017340706	7.193285E-5	Up	4.096786	2.0344925	gene:FVEG_00464
gene:FVEG_00475	0.0061574345	0.0016664098	Up	2.266055	1.1801829	gene:FVEG_00475
gene:FVEG_00479	0.0013504557	1.40574775E-5	Down	-3.2830546	-1.7150387	gene:FVEG_00479
gene:FVEG_00480	0.014611406	0.0062344917	Up	2.2470922	1.1680593	gene:FVEG_00480
gene:FVEG_00483	0.0070608784	0.0020843046	Down	-2.3524714	-1.2341771	gene:FVEG_00483
gene:FVEG_00491	0.0016102826	5.2964486E-5	Down	-5.738726	-2.5207305	gene:FVEG_00491
gene:FVEG_00499	0.0016102826	5.2267824E-5	Down	-2.7505655	-1.4597282	gene:FVEG_00499
gene:FVEG_00502	0.014356398	0.006075495	Down	-2.0238805	-1.017124	gene:FVEG_00502
gene:FVEG_00526	0.014767955	0.00631859	Up	2.330852	1.2208574	gene:FVEG_00526
gene:FVEG_00533	0.024882458	0.01285552	Down	-3.4962883	-1.8058242	gene:FVEG_00533
gene:FVEG_00554	0.0016247552	5.7267076E-5	Down	-2.2204921	-1.1508794	gene:FVEG_00554
gene:FVEG_00567	0.002518393	2.4896505E-4	Down	-2.2234406	-1.1527939	gene:FVEG_00567
gene:FVEG_00581	0.0018901421	1.0345648E-4	Down	-2.3544176	-1.2353702	gene:FVEG_00581
gene:FVEG_00599	0.01481658	0.0063484535	Down	-2.0931664	-1.065687	gene:FVEG_00599
gene:FVEG_00612	0.001966674	1.21659745E-4	Up	2.4850419	1.3132701	gene:FVEG_00612
gene:FVEG_00619	0.012640275	0.0050347294	Down	-2.187989	-1.1296054	gene:FVEG_00619
gene:FVEG_00634	0.001852283	9.569059E-5	Down	-7.334466	-2.874692	gene:FVEG_00634
gene:FVEG_00645	0.036930524	0.021693954	Down	-3.4841242	-1.800796	gene:FVEG_00645
gene:FVEG_00646	0.0022031385	1.665711E-4	Up	2.0143294	1.0102997	gene:FVEG_00646
gene:FVEG_00667	0.002065869	1.4545704E-4	Down	-2.0469697	-1.0334897	gene:FVEG_00667
gene:FVEG_00684	0.0013504557	1.2935116E-5	Up	3.4853992	1.8013239	gene:FVEG_00684
gene:FVEG_00699	0.002960608	3.6759712E-4	Up	2.8430583	1.5074437	gene:FVEG_00699
gene:FVEG_00704	0.0014579768	3.1887896E-5	Down	-2.0742788	-1.0526098	gene:FVEG_00704
gene:FVEG_00708	0.003594301	5.7756394E-4	Up	2.0917206	1.0646901	gene:FVEG_00708
gene:FVEG_00726	0.0023292324	1.9329802E-4	Up	2.2980647	1.2004194	gene:FVEG_00726
gene:FVEG_00772	0.0030935167	4.0429243E-4	Down	-3.5835943	-1.8414073	gene:FVEG_00772
gene:FVEG_00783	0.0018994121	1.0834406E-4	Down	-3.4838846	-1.8006968	gene:FVEG_00783
gene:FVEG_00800	0.003496142	5.407304E-4	Up	2.4448864	1.2897674	gene:FVEG_00800
gene:FVEG_00801	0.0017952179	8.201554E-5	Up	2.2125535	1.1457124	gene:FVEG_00801
gene:FVEG_00826	0.0015196375	4.4440185E-5	Down	-2.899712	-1.5359097	gene:FVEG_00826
gene:FVEG_00832	0.0032058074	4.4196632E-4	Up	2.2921252	1.1966858	gene:FVEG_00832
gene:FVEG_00844	0.002960608	3.6448656E-4	Down	-2.1280413	-1.089526	gene:FVEG_00844
gene:FVEG_00848	0.0121521335	0.0047178455	Down	-2.3547015	-1.2355442	gene:FVEG_00848
gene:FVEG_00849	0.0024447273	2.1954534E-4	Down	-2.0242975	-1.0174212	gene:FVEG_00849
gene:FVEG_00865	0.0018256364	9.003546E-5	Up	2.5260522	1.3368845	gene:FVEG_00865
gene:FVEG_00866	0.0014579768	3.119215E-5	Up	4.0905094	2.0322804	gene:FVEG_00866
gene:FVEG_00894	0.0014579768	3.186968E-5	Down	-3.525144	-1.8176823	gene:FVEG_00894
gene:FVEG_00912	0.0019204624	1.1333719E-4	Down	-3.0613503	-1.6141682	gene:FVEG_00912
gene:FVEG_00913	0.0016247552	5.676248E-5	Up	2.0077047	1.005547	gene:FVEG_00913
gene:FVEG_00946	0.013708591	0.005668406	Up	2.2812018	1.1897941	gene:FVEG_00946
gene:FVEG_00948	0.0014692681	3.691076E-5	Up	3.2709293	1.7097006	gene:FVEG_00948
gene:FVEG_00954	0.0014705453	3.9536186E-5	Down	-3.61334	-1.853333	gene:FVEG_00954
gene:FVEG_00955	0.0044543063	9.1104995E-4	Down	-2.078196	-1.0553317	gene:FVEG_00955
gene:FVEG_00965	0.0020231665	1.348228E-4	Down	-2.1942348	-1.1337179	gene:FVEG_00965
gene:FVEG_00990	9.2351384E-4	5.6106853E-7	Up	446.69797	8.803156	gene:FVEG_00990
gene:FVEG_00994	0.010121344	0.0036116717	Down	-2.0097525	-1.0070179	gene:FVEG_00994
gene:FVEG_00996	0.0019055088	1.1034029E-4	Down	-5.7701287	-2.5286036	gene:FVEG_00996
gene:FVEG_01000	0.04383677	0.02691222	Down	-2.2722678	-1.1841328	gene:FVEG_01000
gene:FVEG_01013	0.0023228922	1.9026002E-4	Down	-2.5578876	-1.3549528	gene:FVEG_01013
gene:FVEG_01021	0.003246265	4.551519E-4	Up	2.3004408	1.2019103	gene:FVEG_01021
gene:FVEG_01029	0.0017395176	7.4040894E-5	Down	-5.2519035	-2.3928404	gene:FVEG_01029
gene:FVEG_01036	0.03126755	0.017306186	Up	2.209825	1.1439321	gene:FVEG_01036
gene:FVEG_01037	0.025700083	0.013420922	Down	-2.2496061	-1.1696724	CBH-C
gene:FVEG_01057	0.014594131	0.0062144767	Down	-2.1725416	-1.1193838	gene:FVEG_01057
gene:FVEG_01062	0.001966674	1.2094689E-4	Up	5.336212	2.415816	gene:FVEG_01062
gene:FVEG_01073	0.0030210558	3.8448122E-4	Up	2.329269	1.2198772	gene:FVEG_01073
gene:FVEG_01086	0.0043273987	8.637749E-4	Up	2.025022	1.0179375	gene:FVEG_01086
gene:FVEG_01098	0.002591257	2.6623052E-4	Down	-2.3649402	-1.2418036	gene:FVEG_01098
gene:FVEG_01102	0.0077297916	0.002407782	Up	37.044178	5.211175	gene:FVEG_01102
gene:FVEG_01103	0.02421002	0.012361567	Down	-2.0735853	-1.0521274	gene:FVEG_01103
gene:FVEG_01126	0.0077219117	0.002402967	Down	-2.1129804	-1.0792793	gene:FVEG_01126
gene:FVEG_01171	0.0014579768	3.146987E-5	Down	-2.1510808	-1.1050618	gene:FVEG_01171
gene:FVEG_01197	0.0022820188	1.8428745E-4	Down	-2.2716126	-1.1837168	gene:FVEG_01197
gene:FVEG_01198	0.0013504557	7.6222927E-6	Up	285.67062	8.158209	gene:FVEG_01198
gene:FVEG_01200	0.005329742	0.0012740549	Down	-2.1897163	-1.130744	gene:FVEG_01200
gene:FVEG_01217	0.012706233	0.0050674747	Down	-3.3102155	-1.7269251	gene:FVEG_01217
gene:FVEG_01253	0.005513538	0.0013646204	Down	-3.1684203	-1.6637638	gene:FVEG_01253
gene:FVEG_01259	0.0016577467	6.0727536E-5	Down	-2.4605632	-1.2989886	gene:FVEG_01259
gene:FVEG_01266	0.008939196	0.0029904095	Up	2.4160721	1.2726635	gene:FVEG_01266
gene:FVEG_01268	0.0013309414	4.3397317E-6	Down	-5.97912	-2.5799332	gene:FVEG_01268
gene:FVEG_01269	0.0013578086	2.003762E-5	Down	-2.1997712	-1.1373534	gene:FVEG_01269
gene:FVEG_01274	0.0031903572	4.3684695E-4	Down	-2.323625	-1.2163773	gene:FVEG_01274
gene:FVEG_01276	0.0028082565	3.207719E-4	Up	2.0826213	1.0584005	gene:FVEG_01276
gene:FVEG_01283	0.006071241	0.0016163487	Up	2.2227015	1.1523142	gene:FVEG_01283
gene:FVEG_01284	0.001966674	1.2365245E-4	Down	-5.485217	-2.4555488	gene:FVEG_01284
gene:FVEG_01294	0.002860205	3.3423994E-4	Down	-2.1861866	-1.1284165	gene:FVEG_01294
gene:FVEG_01306	0.0014692681	3.7002515E-5	Up	2.2891307	1.1947998	gene:FVEG_01306
gene:FVEG_01307	0.02781146	0.014925919	Down	-2.806726	-1.4888881	gene:FVEG_01307
gene:FVEG_01332	0.005259486	0.0012449344	Down	-2.4038415	-1.2653418	gene:FVEG_01332
gene:FVEG_01341	0.002860205	3.339586E-4	Up	2.3567286	1.2367855	gene:FVEG_01341
gene:FVEG_01351	0.0055571115	0.0013828975	Up	2.3178048	1.212759	gene:FVEG_01351
gene:FVEG_01352	0.0042522606	8.329787E-4	Up	2.0967035	1.0681229	gene:FVEG_01352
gene:FVEG_01369	0.011432011	0.004321659	Up	7.626677	2.9310546	gene:FVEG_01369
gene:FVEG_01398	0.0036380126	5.9237255E-4	Down	-4.2514496	-2.0879548	gene:FVEG_01398
gene:FVEG_01399	0.0018100049	8.840767E-5	Down	-4.4345407	-2.1487846	gene:FVEG_01399
gene:FVEG_01400	0.00949352	0.0033005797	Down	-2.5926154	-1.3744081	gene:FVEG_01400
gene:FVEG_01414	0.00310091	4.0789737E-4	Down	-2.3560157	-1.2363491	gene:FVEG_01414
gene:FVEG_01415	0.029598793	0.01610833	Down	-4.80474	-2.2644584	gene:FVEG_01415
gene:FVEG_01431	0.0027571346	3.0854312E-4	Down	-3.355787	-1.7466512	gene:FVEG_01431
gene:FVEG_01459	0.041294955	0.024994094	Down	-2.0964048	-1.0679173	gene:FVEG_01459
gene:FVEG_01477	0.0013504557	1.0361641E-5	Up	6.904978	2.7876368	gene:FVEG_01477
gene:FVEG_01481	0.0013504557	1.2847006E-5	Up	2.9697905	1.5703611	gene:FVEG_01481
gene:FVEG_01484	0.0014987232	4.2519947E-5	Down	-2.1720908	-1.1190844	gene:FVEG_01484
gene:FVEG_01487	0.0035856848	5.6999666E-4	Down	-2.0165503	-1.0118893	gene:FVEG_01487
gene:FVEG_05809	0.009489149	0.0032971262	Down	-2.5731962	-1.3635614	gene:FVEG_05809
gene:FVEG_05818	0.0018052867	8.686249E-5	Up	2.475363	1.3076401	gene:FVEG_05818
gene:FVEG_05824	0.0061279708	0.0016468574	Down	-2.620525	-1.3898557	gene:FVEG_05824
gene:FVEG_05841	0.03915746	0.023369193	Down	-3.2400866	-1.6960323	gene:FVEG_05841
gene:FVEG_05871	0.0042351484	8.238188E-4	Up	2.605558	1.3815923	gene:FVEG_05871
gene:FVEG_05882	0.0088721495	0.0029498495	Down	-2.7037282	-1.4349501	gene:FVEG_05882
gene:FVEG_05900	0.0019366035	1.170171E-4	Down	-2.7775347	-1.473805	gene:FVEG_05900
gene:FVEG_05916	0.0019260495	1.1598688E-4	Up	2.7154472	1.4411898	gene:FVEG_05916
gene:FVEG_05921	0.012919265	0.0051998263	Down	-2.8488257	-1.5103673	gene:FVEG_05921
gene:FVEG_05924	0.0064564175	0.001805218	Up	5.0318294	2.331083	gene:FVEG_05924
gene:FVEG_05925	0.0018945347	1.0462989E-4	Down	-3.8913324	-1.9602642	gene:FVEG_05925
gene:FVEG_05927	0.0017689884	7.876992E-5	Down	-2.5050836	-1.3248587	gene:FVEG_05927
gene:FVEG_05948	0.04541954	0.028138455	Up	2.0671408	1.0476366	gene:FVEG_05948
gene:FVEG_05950	0.004731457	0.0010224083	Down	-3.2952228	-1.720376	gene:FVEG_05950
gene:FVEG_05957	0.0018047788	8.572961E-5	Down	-3.1120908	-1.6378841	gene:FVEG_05957
gene:FVEG_05969	0.0041406923	7.798513E-4	Up	5.472805	2.4522805	gene:FVEG_05969
gene:FVEG_05981	0.0018011732	8.3728904E-5	Up	4.7090387	2.2354326	gene:FVEG_05981
gene:FVEG_05984	0.009122808	0.0031010483	Down	-3.1536696	-1.6570315	gene:FVEG_05984
gene:FVEG_06003	0.022371627	0.011117427	Up	2.3474371	1.2310865	gene:FVEG_06003
gene:FVEG_06004	0.035121758	0.020249063	Up	4.226987	2.0796297	gene:FVEG_06004
gene:FVEG_06005	0.0068283738	0.0019704457	Down	-3.341779	-1.7406163	gene:FVEG_06005
gene:FVEG_06018	0.0016905575	6.7525834E-5	Down	-2.5065582	-1.3257077	gene:FVEG_06018
gene:FVEG_06019	0.0013504557	1.4978089E-5	Down	-2.6798089	-1.4221301	gene:FVEG_06019
gene:FVEG_06020	0.008166222	0.0026094632	Up	2.793823	1.4822406	gene:FVEG_06020
gene:FVEG_06021	0.002037502	1.4228924E-4	Up	3.3599823	1.7484536	gene:FVEG_06021
gene:FVEG_06024	0.0030105796	3.8161414E-4	Up	3.781384	1.9189143	gene:FVEG_06024
gene:FVEG_06038	0.0074460474	0.0022655285	Up	2.6320686	1.3961971	gene:FVEG_06038
gene:FVEG_06044	0.003083651	4.009312E-4	Down	-3.4193456	-1.7737203	gene:FVEG_06044
gene:FVEG_06048	0.0071400944	0.0021222015	Down	-2.9406586	-1.5561392	gene:FVEG_06048
gene:FVEG_06052	0.0024789656	2.3603426E-4	Down	-3.064922	-1.6158503	gene:FVEG_06052
gene:FVEG_06057	0.0020473727	1.437375E-4	Up	2.1236908	1.0865737	gene:FVEG_06057
gene:FVEG_06063	0.002833912	3.2716754E-4	Down	-2.4125156	-1.2705383	gene:FVEG_06063
gene:FVEG_06064	0.0035665068	5.6219543E-4	Down	-3.1853735	-1.6714625	gene:FVEG_06064
gene:FVEG_06069	0.0018046557	8.5011816E-5	Down	-2.0136917	-1.0098428	gene:FVEG_06069
gene:FVEG_06071	0.0014692681	3.563419E-5	Up	3.003905	1.5868392	gene:FVEG_06071
gene:FVEG_06089	0.012206546	0.004764087	Down	-2.1669848	-1.115689	gene:FVEG_06089
gene:FVEG_06106	0.001802446	8.4483916E-5	Down	-2.0916984	-1.0646749	gene:FVEG_06106
gene:FVEG_06111	0.0028801188	3.4013222E-4	Up	2.5569746	1.3544378	gene:FVEG_06111
gene:FVEG_06121	9.2351384E-4	1.0625691E-7	Up	526.293	9.039722	gene:FVEG_06121
gene:FVEG_06123	0.0022798693	1.8236166E-4	Up	2.3701124	1.2449554	gene:FVEG_06123
gene:FVEG_06138	0.004756115	0.0010332216	Down	-2.5927927	-1.3745068	gene:FVEG_06138
gene:FVEG_06143	0.002148267	1.5585552E-4	Down	-2.182343	-1.1258779	gene:FVEG_06143
gene:FVEG_06152	0.0013932538	2.4741063E-5	Up	4.8314896	2.272468	gene:FVEG_06152
gene:FVEG_06169	0.0044460744	9.0833294E-4	Up	2.49081	1.3166149	gene:FVEG_06169
gene:FVEG_06183	0.011476361	0.004357135	Up	2.499743	1.3217797	gene:FVEG_06183
gene:FVEG_06195	0.0027571346	3.072944E-4	Down	-3.5297892	-1.819582	gene:FVEG_06195
gene:FVEG_06201	0.009320608	0.0032083355	Up	2.095025	1.0669675	gene:FVEG_06201
gene:FVEG_06226	0.0029585646	3.6145496E-4	Down	-2.1667452	-1.1155295	gene:FVEG_06226
gene:FVEG_06230	0.0020026742	1.3090736E-4	Up	3.0033739	1.5865841	gene:FVEG_06230
gene:FVEG_06249	0.0033273334	4.834703E-4	Up	2.0039244	1.002828	gene:FVEG_06249
gene:FVEG_06253	0.0031019165	4.097462E-4	Up	2.00283	1.00204	gene:FVEG_06253
gene:FVEG_06255	0.009015904	0.0030261246	Up	3.1528015	1.6566343	gene:FVEG_06255
gene:FVEG_06262	0.010960805	0.0040605683	Up	2.0228307	1.0163755	gene:FVEG_06262
gene:FVEG_06269	0.0033229042	4.8028934E-4	Up	2.276051	1.1865329	gene:FVEG_06269
gene:FVEG_06283	0.0016709921	6.2828214E-5	Up	5.1595225	2.3672376	gene:FVEG_06283
gene:FVEG_06288	0.0014692681	3.6660036E-5	Up	2.1740615	1.1203928	gene:FVEG_06288
gene:FVEG_06291	0.0013469359	4.6663768E-6	Down	-4.3628616	-2.1252747	gene:FVEG_06291
gene:FVEG_06296	0.0022685379	1.7983721E-4	Down	-2.8702128	-1.5211576	gene:FVEG_06296
gene:FVEG_06297	0.0016247552	5.7047153E-5	Down	-5.6061153	-2.4870014	gene:FVEG_06297
gene:FVEG_06298	0.0014579768	3.188783E-5	Down	-2.1504414	-1.1046329	gene:FVEG_06298
gene:FVEG_06300	0.0038473613	6.61052E-4	Down	-4.334807	-2.1159678	gene:FVEG_06300
gene:FVEG_06305	0.0013309414	4.0611008E-6	Down	-29.86825	-4.900541	gene:FVEG_06305
gene:FVEG_06313	0.018747766	0.008738419	Down	-2.580819	-1.3678288	gene:FVEG_06313
gene:FVEG_06314	0.011824186	0.0045470223	Down	-3.0319004	-1.6002223	gene:FVEG_06314
gene:FVEG_06315	0.0014760435	4.0006886E-5	Down	-2.0329347	-1.0235639	gene:FVEG_06315
gene:FVEG_06317	0.0019204624	1.15085146E-4	Up	2.3620842	1.2400603	gene:FVEG_06317
gene:FVEG_06334	0.0042298813	8.184781E-4	Down	-2.1125705	-1.0789995	gene:FVEG_06334
gene:FVEG_06340	0.008962088	0.0030034957	Down	-3.2617226	-1.705634	gene:FVEG_06340
gene:FVEG_06357	0.0042351484	8.2301535E-4	Down	-10.09018	-3.33488	gene:FVEG_06357
gene:FVEG_06359	0.0014705453	3.8663187E-5	Up	4.2117214	2.07441	gene:FVEG_06359
gene:FVEG_06373	0.0017952179	8.1239334E-5	Down	-4.9811625	-2.3164825	gene:FVEG_06373
gene:FVEG_06374	0.004906345	0.0011053524	Down	-2.4291415	-1.2804465	gene:FVEG_06374
gene:FVEG_06375	0.0039877086	7.159509E-4	Down	-2.0775733	-1.0548993	gene:FVEG_06375
gene:FVEG_06388	0.0022172104	1.6944241E-4	Up	2.0955305	1.0673155	gene:FVEG_06388
gene:FVEG_06408	0.0014705453	3.8166632E-5	Down	-2.583778	-1.369482	gene:FVEG_06408
gene:FVEG_06418	0.0024421143	2.1823256E-4	Down	-2.4046595	-1.2658327	gene:FVEG_06418
gene:FVEG_06419	0.0052018794	0.0012175175	Up	2.7641845	1.4668539	gene:FVEG_06419
gene:FVEG_06440	0.022034561	0.010907265	Down	-2.6491015	-1.4055032	gene:FVEG_06440
gene:FVEG_06443	0.0013504557	1.1331146E-5	Down	-5.428608	-2.4405823	gene:FVEG_06443
gene:FVEG_06445	0.0013578086	1.837797E-5	Down	-28.054571	-4.810164	gene:FVEG_06445
gene:FVEG_03432	0.0071831737	0.0021473542	Up	26.997234	4.7547398	gene:FVEG_03432
gene:FVEG_03433	0.0013504557	1.0542174E-5	Down	-6.6376204	-2.7306662	gene:FVEG_03433
gene:FVEG_03446	0.012206546	0.004764956	Down	-3.557567	-1.8308909	gene:FVEG_03446
gene:FVEG_03450	0.019512702	0.009247359	Up	4.3415046	2.118195	gene:FVEG_03450
gene:FVEG_03459	0.025290068	0.013121768	Down	-18.564445	-4.2144704	gene:FVEG_03459
gene:FVEG_03460	0.002059724	1.448145E-4	Down	-69.14908	-6.111638	gene:FVEG_03460
gene:FVEG_03465	0.010876024	0.004015064	Up	16.740818	4.065298	gene:FVEG_03465
gene:FVEG_03494	0.0031812957	4.346971E-4	Up	2.8803854	1.5262618	gene:FVEG_03494
gene:FVEG_03495	0.0047816536	0.0010431547	Up	4.219749	2.0771573	gene:FVEG_03495
gene:FVEG_03502	0.003439448	5.214896E-4	Up	3.11488	1.6391766	gene:FVEG_03502
gene:FVEG_03504	0.01842223	0.0085429875	Down	-2.7710907	-1.470454	gene:FVEG_03504
gene:FVEG_03530	0.004857821	0.0010791265	Down	-4.9114137	-2.2961383	gene:FVEG_03530
gene:FVEG_03535	0.0051483335	0.0011927604	Up	6.4330134	2.6854947	gene:FVEG_03535
gene:FVEG_03537	0.026867356	0.014274139	Down	-2.6019897	-1.3796153	gene:FVEG_03537
gene:FVEG_03548	0.0024539882	2.2810459E-4	Down	-2.9041672	-1.5381244	gene:FVEG_03548
gene:FVEG_03554	0.017988691	0.008244313	Down	-2.0444653	-1.0317236	gene:FVEG_03554
gene:FVEG_03557	0.0013504557	1.2716592E-5	Down	-7.184788	-2.8449457	gene:FVEG_03557
gene:FVEG_03559	0.0028202455	3.2355482E-4	Down	-2.2924263	-1.1968753	gene:FVEG_03559
gene:FVEG_03566	0.035393167	0.020455753	Up	2.0362597	1.0259215	gene:FVEG_03566
gene:FVEG_03570	0.0011763528	2.8767545E-6	Down	-5.417801	-2.4377074	gene:FVEG_03570
gene:FVEG_03582	0.0019204624	1.1336716E-4	Down	-3.1680994	-1.6636176	gene:FVEG_03582
gene:FVEG_03585	0.0040310486	7.340008E-4	Down	-3.1468768	-1.6539207	gene:FVEG_03585
gene:FVEG_03599	0.010914359	0.0040347762	Down	-3.8334844	-1.9386563	gene:FVEG_03599
gene:FVEG_03600	0.04648636	0.028988844	Down	-2.432579	-1.2824867	gene:FVEG_03600
gene:FVEG_03606	0.0051483335	0.0011910386	Up	2.1033478	1.0726874	gene:FVEG_03606
gene:FVEG_03607	0.0024517116	2.2758398E-4	Up	3.6630113	1.8730302	gene:FVEG_03607
gene:FVEG_03616	9.2351384E-4	6.587117E-7	Up	53.649715	5.7454987	gene:FVEG_03616
gene:FVEG_03618	0.035159137	0.020277228	Up	2.4574866	1.2971835	gene:FVEG_03618
gene:FVEG_03627	0.0013504557	1.2821837E-5	Up	11.319698	3.5007637	gene:FVEG_03627
gene:FVEG_03656	0.014713405	0.0062907524	Down	-2.5882912	-1.3719999	gene:FVEG_03656
gene:FVEG_03659	0.031419713	0.017436305	Down	-2.3905551	-1.2573457	gene:FVEG_03659
gene:FVEG_03664	0.0054405173	0.0013265904	Down	-5.0149384	-2.326232	gene:FVEG_03664
gene:FVEG_03669	0.0024517116	2.2740371E-4	Up	3.2118423	1.683401	gene:FVEG_03669
gene:FVEG_03670	0.023346644	0.011782752	Up	3.644353	1.8656627	gene:FVEG_03670
gene:FVEG_03679	0.003041738	3.9183514E-4	Down	-3.1375945	-1.6496589	gene:FVEG_03679
gene:FVEG_03699	0.00419554	8.019673E-4	Down	-27.170792	-4.7639847	gene:FVEG_03699
gene:FVEG_03701	0.025527779	0.013291925	Down	-6.3111343	-2.6578994	gene:FVEG_03701
gene:FVEG_03708	0.0084609445	0.0027596	Down	-4.887371	-2.2890587	gene:FVEG_03708
gene:FVEG_03713	0.019222835	0.009080407	Down	-2.3096385	-1.207667	gene:FVEG_03713
gene:FVEG_03733	0.0018570758	9.824923E-5	Down	-4.1914268	-2.0674415	gene:FVEG_03733
gene:FVEG_03740	0.0013504557	1.3799707E-5	Down	-2.7846792	-1.477511	gene:FVEG_03740
gene:FVEG_03741	0.0013309414	3.5694588E-6	Down	-6.2532816	-2.6446135	gene:FVEG_03741
gene:FVEG_03743	0.013439842	0.0055121006	Down	-4.710756	-2.2359586	gene:FVEG_03743
gene:FVEG_03744	0.0034183164	5.1012833E-4	Up	2.940502	1.5560625	gene:FVEG_03744
gene:FVEG_03752	0.00949352	0.0033000975	Up	2.3991365	1.2625153	gene:FVEG_03752
gene:FVEG_03757	0.0013932538	2.5942216E-5	Up	5.4768295	2.453341	gene:FVEG_03757
gene:FVEG_03767	0.004197203	8.027461E-4	Up	4.0545115	2.0195282	gene:FVEG_03767
gene:FVEG_03828	0.0035856848	5.7258835E-4	Up	2.3120463	1.2091702	gene:FVEG_03828
gene:FVEG_03842	0.010643868	0.0038921302	Down	-3.897035	-1.9623768	gene:FVEG_03842
gene:FVEG_03843	0.0014635971	3.3375796E-5	Down	-2.2529733	-1.1718302	gene:FVEG_03843
gene:FVEG_03852	0.003913152	6.926112E-4	Up	3.1781425	1.6681838	gene:FVEG_03852
gene:FVEG_03857	0.0014692681	3.612723E-5	Up	2.4586232	1.2978506	gene:FVEG_03857
gene:FVEG_03861	0.0021147789	1.5105563E-4	Down	-2.0655315	-1.0465131	gene:FVEG_03861
gene:FVEG_03863	0.016827166	0.007509984	Up	2.3904681	1.2572931	gene:FVEG_03863
gene:FVEG_03897	0.0013932538	2.3825389E-5	Down	-2.3916132	-1.257984	gene:FVEG_03897
gene:FVEG_03901	0.029854236	0.016289936	Down	-2.706923	-1.4366539	gene:FVEG_03901
gene:FVEG_03916	0.0050915238	0.0011657483	Up	2.0475588	1.0339049	gene:FVEG_03916
gene:FVEG_03917	0.009147486	0.0031159727	Up	5.243505	2.3905315	gene:FVEG_03917
gene:FVEG_03922	0.0056362147	0.0014173811	Up	2.050866	1.0362332	gene:FVEG_03922
gene:FVEG_03978	0.0035423886	5.569498E-4	Down	-2.5579703	-1.3549995	gene:FVEG_03978
gene:FVEG_03989	0.024080759	0.012273482	Down	-2.5018122	-1.3229735	gene:FVEG_03989
gene:FVEG_03995	0.003271757	4.6310932E-4	Down	-2.914227	-1.5431132	gene:FVEG_03995
gene:FVEG_04006	0.002899811	3.4400733E-4	Down	-3.6749744	-1.8777342	gene:FVEG_04006
gene:FVEG_04012	0.0075837914	0.002333712	Down	-4.3918815	-2.134839	gene:FVEG_04012
gene:FVEG_04044	0.0013578086	1.7625018E-5	Up	2.6969838	1.4313469	gene:FVEG_04044
gene:FVEG_04053	0.0014550019	2.8314638E-5	Up	3.2077324	1.6815538	gene:FVEG_04053
gene:FVEG_04059	0.016389212	0.0072615524	Down	-2.1550593	-1.1077275	gene:FVEG_04059
gene:FVEG_04090	0.0040800595	7.566444E-4	Up	2.2993925	1.2012527	gene:FVEG_04090
gene:FVEG_04104	0.002960608	3.6382748E-4	Up	2.080142	1.056682	gene:FVEG_04104
gene:FVEG_04116	0.0032301948	4.4993646E-4	Down	-6.371368	-2.6716032	gene:FVEG_04116
gene:FVEG_04137	0.0021169675	1.5142767E-4	Down	-2.0804365	-1.0568862	gene:FVEG_04137
gene:FVEG_04151	0.008105121	0.0025747612	Up	2.9004135	1.5362586	gene:FVEG_04151
gene:FVEG_04166	0.0021359879	1.5452938E-4	Down	-2.3599155	-1.2387352	gene:FVEG_04166
gene:FVEG_04167	0.0013932538	2.4134237E-5	Down	-3.05993	-1.6134987	gene:FVEG_04167
gene:FVEG_04176	0.0017394099	7.355361E-5	Down	-3.8094792	-1.9295938	gene:FVEG_04176
gene:FVEG_04177	0.0017505717	7.6611745E-5	Down	-5.351259	-2.4198785	gene:FVEG_04177
gene:FVEG_04180	0.02279248	0.011415178	Down	-7.290216	-2.8659616	gene:FVEG_04180
gene:FVEG_04181	0.0014692681	3.7666818E-5	Down	-2.4828603	-1.3120031	gene:FVEG_04181
gene:FVEG_04186	0.0017400775	7.451729E-5	Up	2.4684715	1.303618	gene:FVEG_04186
gene:FVEG_04194	0.0015233635	4.590333E-5	Down	-3.959526	-1.9853277	gene:FVEG_04194
gene:FVEG_04199	0.0013504557	8.063643E-6	Up	3.4098148	1.7696934	gene:FVEG_04199
gene:FVEG_04212	0.0050246357	0.0011433274	Up	2.651378	1.4067423	gene:FVEG_04212
gene:FVEG_04228	0.0038982164	6.834545E-4	Up	2.0317645	1.0227332	gene:FVEG_04228
gene:FVEG_04243	0.0037733233	6.3936727E-4	Up	3.0454786	1.606669	gene:FVEG_04243
gene:FVEG_04245	0.0043574437	8.7799184E-4	Up	2.45713	1.2969742	gene:FVEG_04245
gene:FVEG_04249	0.0014579768	3.1451786E-5	Up	2.1844409	1.127264	gene:FVEG_04249
gene:FVEG_04251	0.0014550019	2.8258935E-5	Down	-4.4532895	-2.1548715	gene:FVEG_04251
gene:FVEG_04256	0.009193839	0.0031378989	Up	3.6792233	1.8794012	gene:FVEG_04256
gene:FVEG_04266	0.028520323	0.0154172275	Down	-2.0895767	-1.0632107	gene:FVEG_04266
gene:FVEG_04278	0.025414633	0.0132252425	Down	-3.0127838	-1.5910971	gene:FVEG_04278
gene:FVEG_04280	0.0031249232	4.1705053E-4	Down	-2.241008	-1.1641479	gene:FVEG_04280
gene:FVEG_04282	0.009075576	0.003071708	Down	-2.2393463	-1.1630776	gene:FVEG_04282
gene:FVEG_04287	0.005953836	0.0015638781	Down	-2.0005295	-1.000382	gene:FVEG_04287
gene:FVEG_04295	0.04589995	0.028524945	Down	-2.299995	-1.2016307	gene:FVEG_04295
gene:FVEG_04299	0.0013504557	1.472485E-5	Up	3.5880446	1.8431978	gene:FVEG_04299
gene:FVEG_04300	0.002367686	2.0187146E-4	Up	3.0124109	1.5909185	gene:FVEG_04300
gene:FVEG_12519	0.014366511	0.00608681	Down	-13.843568	-3.791144	gene:FVEG_12519
gene:FVEG_12520	0.004373873	8.8466867E-4	Down	-11.033492	-3.4638176	gene:FVEG_12520
gene:FVEG_12522	0.0058273766	0.0015056685	Down	-5.015308	-2.3263383	gene:FVEG_12522
gene:FVEG_12523	0.0071915975	0.0021522031	Down	-8.523325	-3.0914164	gene:FVEG_12523
gene:FVEG_12529	0.0021796688	1.6279776E-4	Down	-3.346591	-1.7426922	gene:FVEG_12529
gene:FVEG_12532	0.0014579768	3.105261E-5	Down	-7.991144	-2.998402	gene:FVEG_12532
gene:FVEG_12533	0.0016577467	6.1742525E-5	Down	-8.543085	-3.094757	gene:FVEG_12533
gene:FVEG_12534	0.0014635971	3.360423E-5	Down	-9.929269	-3.3116875	gene:FVEG_12534
gene:FVEG_12541	0.030663036	0.016868731	Down	-3.2334938	-1.6930938	gene:FVEG_12541
gene:FVEG_12547	0.006544488	0.0018398453	Up	2.2513065	1.1707625	gene:FVEG_12547
gene:FVEG_12548	0.0044424064	9.053202E-4	Up	10.184409	3.3482904	gene:FVEG_12548
gene:FVEG_12559	0.026071176	0.013687215	Up	2.5452106	1.347785	gene:FVEG_12559
gene:FVEG_12567	0.036786277	0.021549247	Up	7.4813538	2.9032993	gene:FVEG_12567
gene:FVEG_12571	0.0059756394	0.0015774654	Up	3.4907014	1.803517	gene:FVEG_12571
gene:FVEG_12572	0.013707209	0.00566641	Up	6.9957976	2.8064885	gene:FVEG_12572
gene:FVEG_12578	0.004271953	8.423386E-4	Down	-2.3912284	-1.257752	gene:FVEG_12578
gene:FVEG_12582	0.016889067	0.007541053	Up	2.6247442	1.3921767	gene:FVEG_12582
gene:FVEG_12593	0.003998427	7.190976E-4	Up	2.671568	1.4176867	gene:FVEG_12593
gene:FVEG_12598	0.001757978	7.756312E-5	Up	4.4194345	2.1438618	gene:FVEG_12598
gene:FVEG_12599	0.025855444	0.013541572	Up	3.5751169	1.8379904	gene:FVEG_12599
gene:FVEG_12600	0.0038574343	6.646547E-4	Up	5.174959	2.3715475	gene:FVEG_12600
gene:FVEG_12601	0.029802375	0.016245231	Up	2.1059027	1.0744387	gene:FVEG_12601
gene:FVEG_12603	0.0018500877	9.370736E-5	Up	6.7998366	2.7655	gene:FVEG_12603
gene:FVEG_12604	0.002960608	3.6773804E-4	Up	2.3165705	1.2119906	gene:FVEG_12604
gene:FVEG_12611	0.0028275556	3.255694E-4	Up	8.544073	3.094924	gene:FVEG_12611
gene:FVEG_12612	0.0144420825	0.0061364872	Up	2.0006053	1.0004365	gene:FVEG_12612
gene:FVEG_12614	0.016315503	0.007220117	Down	-8.923227	-3.1575656	gene:FVEG_12614
gene:FVEG_12620	0.019562028	0.009279318	Up	2.2349186	1.1602223	gene:FVEG_12620
gene:FVEG_12646	0.0038982164	6.806013E-4	Up	5.5536723	2.473442	gene:FVEG_12646
gene:FVEG_12647	0.0027976704	3.1752483E-4	Up	18.366674	4.1990185	gene:FVEG_12647
gene:FVEG_12648	0.0059669483	0.0015698656	Down	-2.8806252	-1.526382	gene:FVEG_12648
gene:FVEG_12655	0.0027571346	3.0734876E-4	Up	3.5515816	1.8284616	gene:FVEG_12655
gene:FVEG_12661	0.0345514	0.019849764	Down	-3.8749747	-1.9541869	gene:FVEG_12661
gene:FVEG_12671	0.0018994121	1.06080726E-4	Up	36.70354	5.1978474	gene:FVEG_12671
gene:FVEG_12673	0.01930608	0.009131732	Up	3.8130474	1.9309444	gene:FVEG_12673
gene:FVEG_12675	0.02593798	0.013595371	Up	8.017014	3.0030649	gene:FVEG_12675
gene:FVEG_12681	0.0014579768	3.1050033E-5	Down	-3.8121753	-1.9306145	gene:FVEG_12681
gene:FVEG_12686	0.004109667	7.682436E-4	Up	3.778511	1.9178178	gene:FVEG_12686
gene:FVEG_12687	0.001966674	1.2484593E-4	Up	16.134398	4.012068	gene:FVEG_12687
gene:FVEG_12688	0.012231464	0.0047916383	Up	2.8953934	1.5337594	gene:FVEG_12688
gene:FVEG_12701	0.010094001	0.0035960637	Down	-3.9238296	-1.9722624	gene:FVEG_12701
gene:FVEG_12703	0.002435144	2.161341E-4	Down	-8.286136	-3.0506995	gene:FVEG_12703
gene:FVEG_12704	0.001966674	1.2447558E-4	Up	2.033596	1.0240331	gene:FVEG_12704
gene:FVEG_12705	0.0038982164	6.8248936E-4	Up	2.2347298	1.1601003	gene:FVEG_12705
gene:FVEG_12712	0.005277065	0.0012523216	Up	2.5297325	1.3389848	gene:FVEG_12712
gene:FVEG_12725	0.0019204624	1.1334807E-4	Down	-4.047382	-2.016989	gene:FVEG_12725
gene:FVEG_12727	0.0044439393	9.0744393E-4	Down	-2.9851494	-1.5778031	gene:FVEG_12727
gene:FVEG_12730	0.0018570758	9.8465796E-5	Down	-2.105425	-1.0741113	gene:FVEG_12730
gene:FVEG_12731	0.0017784403	7.9626116E-5	Down	-2.24359	-1.1658092	gene:FVEG_12731
gene:FVEG_12733	0.0031226778	4.1555098E-4	Down	-3.1749728	-1.6667442	gene:FVEG_12733
gene:FVEG_12735	0.0016887515	6.6325265E-5	Down	-2.9962323	-1.5831494	gene:FVEG_12735
gene:FVEG_12740	0.014087277	0.0058967327	Down	-2.7177439	-1.4424095	gene:FVEG_12740
gene:FVEG_12749	0.040028173	0.02402751	Down	-5.532668	-2.4679754	gene:FVEG_12749
gene:FVEG_12755	0.032822378	0.018474711	Up	2.4513795	1.2935939	gene:FVEG_12755
gene:FVEG_12762	0.0043248795	8.597758E-4	Down	-6.3732805	-2.6720362	gene:FVEG_12762
gene:FVEG_12776	0.0014705453	3.900608E-5	Up	2.235974	1.1609035	gene:FVEG_12776
gene:FVEG_12791	0.008728563	0.0028865857	Up	2.1644547	1.1140035	gene:FVEG_12791
gene:FVEG_12807	0.0018994121	1.0824529E-4	Down	-3.2819903	-1.714571	gene:FVEG_12807
gene:FVEG_12808	0.002419115	2.085359E-4	Up	90.37766	6.4978943	gene:FVEG_12808
gene:FVEG_12809	0.002435144	2.163524E-4	Down	-2.0694807	-1.0492687	gene:FVEG_12809
gene:FVEG_12811	0.012607491	0.0050128927	Down	-2.7556522	-1.4623938	gene:FVEG_12811
gene:FVEG_07777	0.010336998	0.0037252074	Down	-4.552065	-2.186521	gene:FVEG_07777
gene:FVEG_07782	0.0013504557	1.1193428E-5	Up	4.615069	2.2063522	gene:FVEG_07782
gene:FVEG_07790	0.0014705453	3.9073857E-5	Up	2.288354	1.1943102	gene:FVEG_07790
gene:FVEG_07808	0.049212456	0.031115068	Up	3.8725853	1.953297	gene:FVEG_07808
gene:FVEG_07809	0.0039011976	6.853133E-4	Up	2.518303	1.3324518	gene:FVEG_07809
gene:FVEG_07827	0.025751855	0.01345583	Up	2.8047614	1.4878781	gene:FVEG_07827
gene:FVEG_07830	0.0038203052	6.524181E-4	Down	-4.327144	-2.1134152	gene:FVEG_07830
gene:FVEG_07831	0.0018994121	1.0843225E-4	Down	-4.9249983	-2.3001232	gene:FVEG_07831
gene:FVEG_07832	0.0018011732	8.387367E-5	Down	-2.7182658	-1.4426866	gene:FVEG_07832
gene:FVEG_07842	0.006316122	0.0017392905	Down	-2.5016365	-1.3228722	gene:FVEG_07842
gene:FVEG_07846	0.0042351484	8.2401675E-4	Down	-2.12769	-1.089288	gene:FVEG_07846
gene:FVEG_07864	0.03762149	0.022217179	Down	-3.3655612	-1.7508471	gene:FVEG_07864
gene:FVEG_07883	0.010289851	0.0037032557	Up	100.49932	6.651042	gene:FVEG_07883
gene:FVEG_07931	0.0013932538	2.3704053E-5	Up	2.1073875	1.0754557	gene:FVEG_07931
gene:FVEG_07958	0.006288114	0.0017190758	Up	2.3164515	1.2119164	gene:FVEG_07958
gene:FVEG_07989	0.012565414	0.0049844263	Up	2.846102	1.5089873	gene:FVEG_07989
gene:FVEG_08003	0.0021578474	1.5786983E-4	Down	-2.812608	-1.4919084	gene:FVEG_08003
gene:FVEG_08011	0.0016719886	6.3802494E-5	Down	-29.943481	-4.90417	gene:FVEG_08011
gene:FVEG_08014	9.2351384E-4	5.9841096E-7	Up	329.4467	8.363901	gene:FVEG_08014
gene:FVEG_08031	0.0014579768	3.1013144E-5	Up	2.5269432	1.3373932	gene:FVEG_08031
gene:FVEG_08054	0.0030105796	3.8144283E-4	Up	2.0870419	1.0614595	gene:FVEG_08054
gene:FVEG_08095	0.0032825898	4.6593108E-4	Down	-3.1842852	-1.6709695	gene:FVEG_08095
gene:FVEG_08112	0.0027571346	3.0953926E-4	Down	-2.1394663	-1.0972509	gene:FVEG_08112
gene:FVEG_08132	0.009077045	0.0030753184	Down	-2.36831	-1.2438579	gene:FVEG_08132
gene:FVEG_08149	0.03844089	0.022804448	Down	-3.1534832	-1.6569462	gene:FVEG_08149
gene:FVEG_08152	0.00161455	5.4155502E-5	Down	-2.8783307	-1.5252323	gene:FVEG_08152
gene:FVEG_08182	0.0042522606	8.3320733E-4	Down	-2.0502827	-1.0358229	gene:FVEG_08182
gene:FVEG_08219	0.0027571346	3.0690755E-4	Up	2.2338238	1.1595154	gene:FVEG_08219
gene:FVEG_08223	0.0022344165	1.7362105E-4	Down	-3.8283103	-1.9367077	gene:FVEG_08223
gene:FVEG_08225	0.0029058089	3.467192E-4	Down	-2.017407	-1.0125021	gene:FVEG_08225
gene:FVEG_08273	0.0031271428	4.196502E-4	Down	-2.063635	-1.0451878	gene:FVEG_08273
gene:FVEG_08281	0.0023269446	1.9161339E-4	Down	-2.197034	-1.135557	gene:FVEG_08281
gene:FVEG_05133	0.0038267563	6.546405E-4	Down	-2.2641304	-1.178957	gene:FVEG_05133
gene:FVEG_05170	0.0021825992	1.6331044E-4	Up	2.2675312	1.1811223	gene:FVEG_05170
gene:FVEG_05173	0.011449711	0.004340628	Down	-2.4002228	-1.2631683	gene:FVEG_05173
gene:FVEG_05190	0.0018892807	1.0280089E-4	Up	2.176475	1.1219934	gene:FVEG_05190
gene:FVEG_05216	0.0021264055	1.528488E-4	Up	2.0786858	1.0556717	gene:FVEG_05216
gene:FVEG_05237	0.017995056	0.00825027	Up	2.0241342	1.0173049	gene:FVEG_05237
gene:FVEG_05259	0.005880171	0.0015320559	Down	-2.5997818	-1.3783906	gene:FVEG_05259
gene:FVEG_05291	0.0024811605	2.368909E-4	Up	2.2263122	1.1546559	gene:FVEG_05291
gene:FVEG_05301	0.013708591	0.005669775	Up	7.261097	2.8601875	gene:FVEG_05301
gene:FVEG_05309	0.0038198691	6.516568E-4	Down	-4.135422	-2.0480347	gene:FVEG_05309
gene:FVEG_05314	0.002498024	2.4300428E-4	Up	2.0894203	1.0631027	gene:FVEG_05314
gene:FVEG_05317	0.0027477103	3.0377682E-4	Up	2.0743396	1.0526521	gene:FVEG_05317
gene:FVEG_05362	0.004707802	0.001013132	Up	7.845382	2.9718437	gene:FVEG_05362
gene:FVEG_05363	0.004045751	7.3895237E-4	Up	2.8011189	1.4860032	gene:FVEG_05363
gene:FVEG_05378	0.0024071548	2.0701434E-4	Up	3.5050242	1.8094244	gene:FVEG_05378
gene:FVEG_05379	0.04380212	0.02687756	Down	-2.114853	-1.0805573	gene:FVEG_05379
gene:FVEG_05405	0.0016719886	6.433919E-5	Up	2.5238466	1.3356242	gene:FVEG_05405
gene:FVEG_05420	0.0014579768	2.9127119E-5	Down	-2.1528552	-1.1062512	gene:FVEG_05420
gene:FVEG_05429	0.0024695676	2.3348986E-4	Up	2.818386	1.4948692	gene:FVEG_05429
gene:FVEG_05461	0.008027146	0.0025363949	Down	-2.7962315	-1.4834838	gene:FVEG_05461
gene:FVEG_05470	0.009561464	0.0033347737	Down	-6.276588	-2.6499805	gene:FVEG_05470
gene:FVEG_05474	0.0027571346	3.0890093E-4	Down	-2.5003428	-1.3221259	gene:FVEG_05474
gene:FVEG_05482	0.042547837	0.025899814	Down	-2.6029859	-1.3801675	gene:FVEG_05482
gene:FVEG_05488	0.019443927	0.009210803	Down	-2.2499342	-1.1698828	gene:FVEG_05488
gene:FVEG_05503	0.002513206	2.463618E-4	Up	3.8198116	1.9335015	gene:FVEG_05503
gene:FVEG_05515	0.009075576	0.003073796	Down	-3.4372625	-1.78126	gene:FVEG_05515
gene:FVEG_05522	0.026329096	0.013880858	Down	-2.168456	-1.1166682	gene:FVEG_05522
gene:FVEG_05530	0.009792559	0.003439302	Up	22.561878	4.4958153	gene:FVEG_05530
gene:FVEG_05550	0.0022820188	1.8439381E-4	Up	3.5919287	1.8447587	gene:FVEG_05550
gene:FVEG_05558	0.0019713806	1.259482E-4	Down	-7.822899	-2.9677033	gene:FVEG_05558
gene:FVEG_05561	0.0014579768	3.1301042E-5	Down	-2.4775524	-1.3089156	gene:FVEG_05561
gene:FVEG_05574	0.0013504557	1.38760915E-5	Up	6.722335	2.7489624	gene:FVEG_05574
gene:FVEG_05576	0.003271757	4.6378642E-4	Up	2.34197	1.2277225	gene:FVEG_05576
gene:FVEG_05578	0.04932337	0.031205226	Down	-2.016885	-1.0121288	gene:FVEG_05578
gene:FVEG_05584	0.020225396	0.009702585	Up	2.379098	1.2504146	gene:FVEG_05584
gene:FVEG_05588	0.012231464	0.0047887024	Up	3.164231	1.661855	gene:FVEG_05588
gene:FVEG_05591	0.0017505717	7.665348E-5	Down	-5.9017415	-2.5611408	CAT2
gene:FVEG_05592	0.0022852935	1.8579076E-4	Down	-5.8995175	-2.560597	gene:FVEG_05592
gene:FVEG_05593	0.0023269446	1.9204355E-4	Down	-3.30446	-1.7244146	gene:FVEG_05593
gene:FVEG_05598	0.04943685	0.031287167	Up	8.135621	3.0242524	gene:FVEG_05598
gene:FVEG_05605	0.003271757	4.6406008E-4	Up	2.426604	1.2789387	gene:FVEG_05605
gene:FVEG_05606	0.0056312177	0.0014132555	Down	-3.1355958	-1.6487396	gene:FVEG_05606
gene:FVEG_05607	0.0013504557	1.0174021E-5	Down	-5.3537626	-2.4205532	gene:FVEG_05607
gene:FVEG_05608	0.0068661957	0.0019864475	Down	-2.3921533	-1.2583098	gene:FVEG_05608
gene:FVEG_05609	0.002027435	1.3932395E-4	Up	3.8734727	1.9536276	gene:FVEG_05609
gene:FVEG_05620	0.0016055858	5.130671E-5	Up	2.0119867	1.0086207	gene:FVEG_05620
gene:FVEG_05622	0.0031249232	4.1671065E-4	Up	2.0026762	1.0019292	gene:FVEG_05622
gene:FVEG_05626	0.0018892807	1.0292863E-4	Up	14.642712	3.8721108	gene:FVEG_05626
gene:FVEG_05633	0.024582712	0.012647047	Up	2.8056989	1.4883602	gene:FVEG_05633
gene:FVEG_05641	0.004255275	8.346652E-4	Down	-3.0448234	-1.6063585	gene:FVEG_05641
gene:FVEG_05642	0.009641331	0.0033689467	Down	-2.8066146	-1.4888309	gene:FVEG_05642
gene:FVEG_05645	0.0025012826	2.4452593E-4	Down	-2.661287	-1.4121242	gene:FVEG_05645
gene:FVEG_05646	0.002496029	2.4110817E-4	Down	-2.6323166	-1.396333	gene:FVEG_05646
gene:FVEG_05653	0.0014579768	3.0225923E-5	Up	33.25208	5.0553727	gene:FVEG_05653
gene:FVEG_05670	0.0013932538	2.5459136E-5	Up	2.2388456	1.162755	gene:FVEG_05670
gene:FVEG_05675	0.007823038	0.0024495819	Down	-5.049742	-2.3362098	gene:FVEG_05675
gene:FVEG_05692	0.0027444507	3.026852E-4	Down	-7.770574	-2.9580212	gene:FVEG_05692
gene:FVEG_05714	0.0013504557	8.062172E-6	Up	4.8368936	2.2740808	gene:FVEG_05714
gene:FVEG_05716	0.0054769125	0.001352765	Up	2.268596	1.1817997	gene:FVEG_05716
gene:FVEG_05717	0.011552528	0.0043954696	Down	-2.0610454	-1.0433763	gene:FVEG_05717
gene:FVEG_05723	0.0035856848	5.70126E-4	Down	-24.722557	-4.627756	gene:FVEG_05723
gene:FVEG_05725	0.009224968	0.0031679708	Up	4.7057285	2.2344182	gene:FVEG_05725
gene:FVEG_05748	0.0044910014	9.248333E-4	Down	-14.85688	-3.8930593	gene:FVEG_05748
gene:FVEG_05749	0.002023456	1.3650233E-4	Down	-3.5291579	-1.8193239	gene:FVEG_05749
gene:FVEG_05750	0.002960608	3.6450636E-4	Down	-2.024881	-1.017837	gene:FVEG_05750
gene:FVEG_05761	0.010507362	0.0038183453	Down	-5.9610868	-2.5755754	gene:FVEG_05761
gene:FVEG_05764	0.01364547	0.005628374	Down	-2.136329	-1.0951338	gene:FVEG_05764
gene:FVEG_05783	0.010778642	0.0039604427	Down	-8.503945	-3.0881324	gene:FVEG_05783
gene:FVEG_04312	0.0030105796	3.802947E-4	Up	4.998284	2.3214328	gene:FVEG_04312
gene:FVEG_04320	0.009193839	0.0031406453	Up	2.3062224	1.2055316	gene:FVEG_04320
gene:FVEG_04321	0.006508931	0.0018271963	Up	9.920549	3.31042	gene:FVEG_04321
gene:FVEG_04323	0.0014692681	3.6381807E-5	Up	7.330659	2.8739429	gene:FVEG_04323
gene:FVEG_04326	0.0024303913	2.1025089E-4	Up	12.516557	3.6457658	gene:FVEG_04326
gene:FVEG_04331	0.046338454	0.028882446	Down	-2.2912345	-1.1961251	gene:FVEG_04331
gene:FVEG_04337	0.0016840053	6.509639E-5	Up	5.727631	2.5179386	gene:FVEG_04337
gene:FVEG_04358	0.0056556007	0.0014260426	Down	-5.604024	-2.486463	gene:FVEG_04358
gene:FVEG_04360	0.0014550019	2.8465494E-5	Down	-5.7990437	-2.535815	gene:FVEG_04360
gene:FVEG_04368	0.0054526245	0.0013432768	Down	-50.67232	-5.663126	gene:FVEG_04368
gene:FVEG_04370	0.01969796	0.009365262	Down	-2.4601748	-1.2987608	gene:FVEG_04370
gene:FVEG_04371	0.015651928	0.006840342	Up	2.222163	1.1519647	gene:FVEG_04371
gene:FVEG_04378	0.030485312	0.016731394	Down	-3.9547904	-1.9836012	gene:FVEG_04378
gene:FVEG_04388	0.01731971	0.007814518	Down	-12.38206	-3.6301794	gene:FVEG_04388
gene:FVEG_04396	0.0026733177	2.835667E-4	Down	-6.280716	-2.650929	gene:FVEG_04396
gene:FVEG_04397	0.037908327	0.022415124	Down	-8.6350155	-3.1101987	gene:FVEG_04397
gene:FVEG_04398	0.025065817	0.012974766	Down	-5.383917	-2.428656	gene:FVEG_04398
gene:FVEG_04400	0.0014579768	3.1476713E-5	Up	5.4508195	2.4464731	gene:FVEG_04400
gene:FVEG_04401	0.002498024	2.4271928E-4	Up	2.6561937	1.4093604	gene:FVEG_04401
gene:FVEG_04404	0.032305684	0.018101584	Down	-3.0690696	-1.6178013	gene:FVEG_04404
gene:FVEG_04406	0.004666207	9.954473E-4	Down	-6.048794	-2.5966475	gene:FVEG_04406
gene:FVEG_04410	0.0027139909	2.9313535E-4	Up	2.3241138	1.2166808	gene:FVEG_04410
gene:FVEG_04423	0.005179836	0.0012044697	Up	2.1707566	1.1181979	gene:FVEG_04423
gene:FVEG_04427	0.013338459	0.0054462487	Down	-2.3946838	-1.2598351	gene:FVEG_04427
gene:FVEG_04428	0.0016719886	6.433905E-5	Down	-7.003006	-2.8079743	gene:FVEG_04428
gene:FVEG_04429	0.041194744	0.024920847	Down	-5.363433	-2.4231567	gene:FVEG_04429
gene:FVEG_04430	0.020529488	0.009919742	Down	-4.2485137	-2.0869582	gene:FVEG_04430
gene:FVEG_04433	0.048793443	0.030800425	Down	-8.320676	-3.0567007	gene:FVEG_04433
gene:FVEG_04435	0.0048327683	0.0010666167	Up	2.0622292	1.0442046	gene:FVEG_04435
gene:FVEG_04436	0.0042291414	8.179041E-4	Up	2.2055626	1.1411467	gene:FVEG_04436
gene:FVEG_04441	0.0075355484	0.0023096525	Down	-43.4185	-5.440238	gene:FVEG_04441
gene:FVEG_04442	0.0040826523	7.576143E-4	Down	-20.126123	-4.3309975	gene:FVEG_04442
gene:FVEG_04443	0.004884339	0.0010959154	Down	-30.662088	-4.938384	gene:FVEG_04443
gene:FVEG_04445	0.006135352	0.0016541819	Down	-19.014551	-4.249032	gene:FVEG_04445
gene:FVEG_04447	0.0051483335	0.0011882873	Down	-3.7142458	-1.8930693	gene:FVEG_04447
gene:FVEG_04455	0.020823982	0.010102198	Up	3.4229143	1.7752252	gene:FVEG_04455
gene:FVEG_04481	0.0052751186	0.0012507195	Down	-2.6894448	-1.4273083	gene:FVEG_04481
gene:FVEG_04482	0.003368313	4.9535744E-4	Down	-2.6594028	-1.4111023	gene:FVEG_04482
gene:FVEG_04485	0.0036834546	6.064924E-4	Up	4.556226	2.1878393	gene:FVEG_04485
gene:FVEG_04490	0.015264824	0.0066136164	Up	87.69994	6.454504	gene:FVEG_04490
gene:FVEG_04516	0.0038574343	6.645371E-4	Up	3.5889816	1.8435745	gene:FVEG_04516
gene:FVEG_04564	0.014296517	0.0060309335	Down	-3.6707456	-1.8760731	gene:FVEG_04564
gene:FVEG_04568	0.006925978	0.0020212594	Up	4.350132	2.1210592	gene:FVEG_04568
gene:FVEG_04570	0.003580108	5.657986E-4	Up	12.968734	3.6969657	gene:FVEG_04570
gene:FVEG_04573	0.0017192401	7.057432E-5	Up	2.0509646	1.0363026	gene:FVEG_04573
gene:FVEG_04582	0.0034526656	5.2490085E-4	Up	5.9286613	2.5677063	gene:FVEG_04582
gene:FVEG_04585	0.007212013	0.0021612523	Down	-3.0823839	-1.6240466	gene:FVEG_04585
gene:FVEG_04597	0.0014692681	3.7672835E-5	Down	-4.245071	-2.0857887	gene:FVEG_04597
gene:FVEG_04610	0.045454912	0.028169632	Down	-7.079542	-2.823656	gene:FVEG_04610
gene:FVEG_04615	0.0014550019	2.8441436E-5	Down	-3.2886543	-1.7174973	HHK2
gene:FVEG_04642	0.0071728146	0.0021385425	Up	2.0630772	1.0447978	gene:FVEG_04642
gene:FVEG_04644	0.016206501	0.007157018	Down	-2.1739156	-1.1202959	gene:FVEG_04644
gene:FVEG_04647	0.029907135	0.016340133	Down	-2.7185512	-1.442838	gene:FVEG_04647
gene:FVEG_04681	0.012203789	0.0047560115	Down	-2.708785	-1.4376459	gene:FVEG_04681
gene:FVEG_04691	0.014337347	0.0060622054	Up	6.294134	2.654008	gene:FVEG_04691
gene:FVEG_04704	0.0054442137	0.0013369975	Up	2.4550219	1.2957358	gene:FVEG_04704
gene:FVEG_04714	0.0021672153	1.5921767E-4	Down	-2.3672295	-1.2431996	gene:FVEG_04714
gene:FVEG_04718	0.0013639461	2.0291027E-5	Down	-4.7281685	-2.2412815	gene:FVEG_04718
gene:FVEG_04720	0.008294043	0.0026835308	Up	2.035939	1.0256943	gene:FVEG_04720
gene:FVEG_04722	0.001664332	6.240821E-5	Down	-3.819229	-1.9332813	gene:FVEG_04722
gene:FVEG_04725	0.0040032347	7.224403E-4	Up	10.94003	3.4515448	gene:FVEG_04725
gene:FVEG_04752	0.0014705453	3.9580562E-5	Up	3.3655684	1.7508502	gene:FVEG_04752
gene:FVEG_04753	0.0016840053	6.5376604E-5	Up	3.6305544	1.8601899	gene:FVEG_04753
gene:FVEG_04764	0.0016577467	6.134582E-5	Up	2.437839	1.2856028	gene:FVEG_04764
gene:FVEG_04789	0.033461943	0.018979829	Up	21.588789	4.4322104	gene:FVEG_04789
gene:FVEG_04796	0.0019055088	1.09568406E-4	Up	3.9085677	1.96664	gene:FVEG_04796
gene:FVEG_04797	0.0038982164	6.826588E-4	Up	2.0359664	1.0257137	gene:FVEG_04797
gene:FVEG_04799	0.0014635971	3.3510358E-5	Down	-2.011155	-1.0080242	gene:FVEG_04799
gene:FVEG_04808	0.0020110332	1.3278476E-4	Up	4.5635285	2.1901498	gene:FVEG_04808
gene:FVEG_04814	0.0021489959	1.5612737E-4	Down	-2.7307043	-1.4492731	gene:FVEG_04814
gene:FVEG_04834	0.0015866732	4.931071E-5	Down	-2.0167737	-1.0120492	gene:FVEG_04834
gene:FVEG_04837	0.004690317	0.0010065017	Down	-3.4745338	-1.7968194	gene:FVEG_04837
gene:FVEG_04838	0.0047441428	0.0010301374	Down	-20.675497	-4.36985	gene:FVEG_04838
gene:FVEG_04843	0.0013504557	1.1464515E-5	Down	-4.1087365	-2.0386949	gene:FVEG_04843
gene:FVEG_04847	0.015239025	0.0065962276	Up	2.2376592	1.1619903	gene:FVEG_04847
gene:FVEG_04858	0.0041615763	7.88299E-4	Down	-3.5692313	-1.8356134	gene:FVEG_04858
gene:FVEG_04862	0.004022871	7.3046226E-4	Down	-3.6764905	-1.8783293	M1J
gene:FVEG_04909	0.008105121	0.0025758198	Up	2.0580723	1.0412936	gene:FVEG_04909
gene:FVEG_04922	0.0034921032	5.348218E-4	Up	15.517716	3.9558444	gene:FVEG_04922
gene:FVEG_04923	0.005179836	0.0012102469	Up	7.8840528	2.9789374	gene:FVEG_04923
gene:FVEG_04927	0.0015233635	4.4789587E-5	Up	2.610662	1.3844156	gene:FVEG_04927
gene:FVEG_04934	0.0029460532	3.5626916E-4	Down	-2.6613584	-1.4121628	gene:FVEG_04934
gene:FVEG_04940	0.019322934	0.009142066	Down	-2.6769233	-1.4205757	gene:FVEG_04940
gene:FVEG_04957	0.003913152	6.9206685E-4	Up	2.5079913	1.3265324	gene:FVEG_04957
gene:FVEG_04963	0.0014697362	3.788906E-5	Up	2.2881074	1.1941547	gene:FVEG_04963
gene:FVEG_04968	0.0031019165	4.1120782E-4	Down	-3.241174	-1.6965164	gene:FVEG_04968
gene:FVEG_04981	0.0034287218	5.164838E-4	Up	2.7706342	1.4702163	gene:FVEG_04981
gene:FVEG_05003	0.0013504557	5.475028E-6	Up	4.5099607	2.1731148	gene:FVEG_05003
gene:FVEG_05007	0.04373534	0.026805388	Down	-2.6151505	-1.386894	gene:FVEG_05007
gene:FVEG_05017	0.013152767	0.005328653	Up	2.1253161	1.0876775	gene:FVEG_05017
gene:FVEG_05034	0.0034089584	5.0470926E-4	Down	-2.1311839	-1.091655	gene:FVEG_05034
gene:FVEG_05041	0.0030970133	4.0603973E-4	Down	-2.0246668	-1.0176845	gene:FVEG_05041
gene:FVEG_05043	0.0014635971	3.3660268E-5	Down	-2.2970068	-1.1997552	gene:FVEG_05043
gene:FVEG_05046	0.002435144	2.1265977E-4	Down	-2.0697043	-1.0494246	gene:FVEG_05046
gene:FVEG_05049	0.0033273334	4.8328278E-4	Down	-2.5649872	-1.3589516	gene:FVEG_05049
gene:FVEG_05057	0.0013932538	2.3092485E-5	Down	-3.8073452	-1.9287853	gene:FVEG_05057
gene:FVEG_05065	0.021307237	0.010425652	Up	4.0600753	2.0215065	gene:FVEG_05065
gene:FVEG_05071	0.0013932538	2.545258E-5	Down	-3.7678328	-1.9137349	gene:FVEG_05071
gene:FVEG_05099	0.004271953	8.447397E-4	Up	2.996853	1.5834484	gene:FVEG_05099
gene:FVEG_11809	0.013914291	0.00578746	Up	2.029278	1.0209665	gene:FVEG_11809
gene:FVEG_11810	0.0048237415	0.0010631499	Up	25.7006	4.68373	gene:FVEG_11810
gene:FVEG_11811	0.027948247	0.015019264	Up	8.30953	3.054767	gene:FVEG_11811
gene:FVEG_11822	0.027528878	0.014726575	Down	-3.2953563	-1.7204344	gene:FVEG_11822
gene:FVEG_11829	0.001251241	3.1873878E-6	Up	5.9089556	2.5629032	gene:FVEG_11829
gene:FVEG_11830	0.019878741	0.009473494	Up	2.0803728	1.0568421	gene:FVEG_11830
gene:FVEG_11838	0.0050743925	0.001161309	Up	7.7505913	2.9543064	gene:FVEG_11838
gene:FVEG_11839	0.01657647	0.007364956	Up	2.8519254	1.5119362	gene:FVEG_11839
gene:FVEG_11840	0.006265383	0.0017085287	Up	2.2049181	1.1407251	gene:FVEG_11840
gene:FVEG_11848	0.025393018	0.013201694	Up	2.5333223	1.3410306	gene:FVEG_11848
gene:FVEG_11851	0.005523062	0.0013681031	Down	-2.0098271	-1.0070714	gene:FVEG_11851
gene:FVEG_11852	0.0024517116	2.2715631E-4	Down	-2.3835082	-1.2530866	gene:FVEG_11852
gene:FVEG_11864	0.0013504557	6.3180332E-6	Up	474.54462	8.8904	gene:FVEG_11864
gene:FVEG_11865	0.003076703	3.9814683E-4	Up	34.365784	5.102901	gene:FVEG_11865
gene:FVEG_11866	0.01640906	0.007273223	Up	7.3211718	2.8720746	gene:FVEG_11866
gene:FVEG_11870	0.002218355	1.7015594E-4	Up	3.9979427	1.9992578	gene:FVEG_11870
gene:FVEG_11871	0.0019055088	1.1010628E-4	Down	-9.838957	-3.2985053	gene:FVEG_11871
gene:FVEG_11872	0.02147816	0.010550282	Down	-2.0800085	-1.0565894	gene:FVEG_11872
gene:FVEG_11874	0.004052885	7.466493E-4	Down	-3.6358159	-1.862279	gene:FVEG_11874
gene:FVEG_11875	0.008682411	0.002862878	Down	-2.1788676	-1.1235785	gene:FVEG_11875
gene:FVEG_11879	0.020728108	0.010044019	Down	-4.4245343	-2.1455257	gene:FVEG_11879
gene:FVEG_11880	0.0214604	0.010529227	Down	-4.441481	-2.1510408	gene:FVEG_11880
gene:FVEG_11882	0.014008131	0.005841306	Down	-3.263879	-1.7065876	gene:FVEG_11882
gene:FVEG_11892	0.024387043	0.012494197	Down	-2.1407378	-1.098108	gene:FVEG_11892
gene:FVEG_11893	9.828476E-4	1.6990308E-6	Up	19.317453	4.271833	gene:FVEG_11893
gene:FVEG_11894	0.0013504557	5.9022536E-6	Down	-221.98299	-7.7943053	ZRT1
gene:FVEG_11896	0.013220573	0.0053615123	Down	-3.2694182	-1.709034	gene:FVEG_11896
gene:FVEG_11907	0.0014692681	3.61329E-5	Up	2.155221	1.1078358	gene:FVEG_11907
gene:FVEG_11909	0.0013504557	1.5274158E-5	Down	-51.08158	-5.6747313	gene:FVEG_11909
gene:FVEG_11927	0.006941711	0.0020293223	Up	2.4677968	1.3032236	gene:FVEG_11927
gene:FVEG_11931	0.002025591	1.3791278E-4	Up	4.564245	2.1903763	gene:FVEG_11931
gene:FVEG_11932	0.0036990927	6.1491673E-4	Up	3.457182	1.7895966	gene:FVEG_11932
gene:FVEG_11933	0.0013578086	1.6617205E-5	Up	2.8206134	1.4960089	gene:FVEG_11933
gene:FVEG_11940	0.0048676105	0.0010867062	Down	-12.076065	-3.5940785	gene:FVEG_11940
gene:FVEG_11941	0.0018100049	8.872607E-5	Down	-14.258369	-3.8337371	gene:FVEG_11941
gene:FVEG_11942	0.0013578086	1.6401516E-5	Down	-7.5415106	-2.9148536	gene:FVEG_11942
gene:FVEG_11953	0.009021985	0.0030309237	Up	3.6820486	1.8805087	gene:FVEG_11953
gene:FVEG_11955	0.020529488	0.009921679	Up	9.857077	3.3011599	CAT1
gene:FVEG_11956	0.0013504557	9.278725E-6	Up	4.4154806	2.1425705	gene:FVEG_11956
gene:FVEG_11957	0.0013504557	7.845667E-6	Up	4.2549124	2.0891294	gene:FVEG_11957
gene:FVEG_11958	0.0018994121	1.08539985E-4	Up	2.485459	1.3135123	gene:FVEG_11958
gene:FVEG_11959	0.004666207	9.970627E-4	Up	13.58524	3.7639682	gene:FVEG_11959
gene:FVEG_11962	0.0042527816	8.337428E-4	Up	11.997651	3.58468	gene:FVEG_11962
gene:FVEG_11965	0.014325629	0.0060534324	Up	2.5486355	1.349725	gene:FVEG_11965
gene:FVEG_11967	0.010058625	0.0035810918	Up	2.627609	1.3937505	gene:FVEG_11967
gene:FVEG_11971	0.0013932538	2.5960699E-5	Up	2.031851	1.0227946	gene:FVEG_11971
gene:FVEG_11982	0.001966674	1.21763915E-4	Up	2.9600008	1.5655975	gene:FVEG_11982
gene:FVEG_12000	0.0017340706	7.297444E-5	Up	4.995482	2.3206239	gene:FVEG_12000
gene:FVEG_12001	0.0014635971	3.3900305E-5	Up	4.199028	2.0700555	gene:FVEG_12001
gene:FVEG_12002	0.0023150826	1.8848084E-4	Up	4.8244805	2.2703736	gene:FVEG_12002
gene:FVEG_12006	0.0071400944	0.0021244218	Up	4.0123706	2.0044549	gene:FVEG_12006
gene:FVEG_12011	0.009032619	0.003039098	Up	4.4121604	2.1414852	gene:FVEG_12011
gene:FVEG_12015	0.007132279	0.0021148291	Down	-2.0400956	-1.0286367	gene:FVEG_12015
gene:FVEG_12016	0.038483337	0.022837471	Down	-3.4864526	-1.8017598	gene:FVEG_12016
gene:FVEG_12019	0.0013504557	7.8175135E-6	Down	-3.0987492	-1.631686	gene:FVEG_12019
gene:FVEG_12026	0.0018270266	9.041095E-5	Down	-2.1169636	-1.0819964	gene:FVEG_12026
gene:FVEG_12030	0.0015657154	4.8499845E-5	Down	-8.030118	-3.0054212	gene:FVEG_12030
gene:FVEG_12046	0.002023456	1.3639084E-4	Up	2.9204664	1.5461987	gene:FVEG_12046
gene:FVEG_12054	0.002435144	2.1317563E-4	Down	-4.844739	-2.276419	gene:FVEG_12054
gene:FVEG_12060	0.002027435	1.3944555E-4	Down	-5.2969894	-2.4051726	gene:FVEG_12060
gene:FVEG_12069	0.0034921032	5.3753966E-4	Up	2.2396278	1.163259	gene:FVEG_12069
gene:FVEG_12070	0.0018011732	8.384262E-5	Down	-14.231881	-3.8310544	gene:FVEG_12070
gene:FVEG_12086	0.01800228	0.008256841	Down	-2.7971108	-1.4839374	gene:FVEG_12086
gene:FVEG_12088	0.024312068	0.012435967	Up	3.2643075	1.706777	gene:FVEG_12088
gene:FVEG_12091	0.0027217036	2.9563237E-4	Down	-5.278379	-2.400095	gene:FVEG_12091
gene:FVEG_12092	0.0013504557	1.0723279E-5	Down	-7.36267	-2.880229	gene:FVEG_12092
gene:FVEG_12108	0.0022820188	1.8287887E-4	Up	3.3982308	1.7647839	gene:FVEG_12108
gene:FVEG_12110	0.0038473613	6.613099E-4	Up	2.0986485	1.0694605	gene:FVEG_12110
gene:FVEG_12118	0.010909386	0.0040318263	Down	-5.75047	-2.52368	gene:FVEG_12118
gene:FVEG_12124	0.003913152	6.8905513E-4	Down	-2.44227	-1.2882227	gene:FVEG_12124
gene:FVEG_12127	0.0013932538	2.4145349E-5	Down	-6.0655355	-2.600635	gene:FVEG_12127
gene:FVEG_12137	0.0076371655	0.0023574491	Down	-2.1507287	-1.1048255	gene:FVEG_12137
gene:FVEG_12143	0.022621768	0.011292444	Down	-2.0010865	-1.0007834	gene:FVEG_12143
gene:FVEG_12159	0.0036990927	6.1449176E-4	Up	2.2382333	1.1623604	gene:FVEG_12159
gene:FVEG_12174	0.023248833	0.011721543	Down	-5.324348	-2.4126048	gene:FVEG_12174
gene:FVEG_12175	0.0013578086	1.8242295E-5	Down	-3.0001416	-1.5850306	MFS
gene:FVEG_12184	0.011629732	0.0044295844	Up	2.492859	1.3178012	gene:FVEG_12184
gene:FVEG_12202	0.0014579768	3.158761E-5	Up	11.246041	3.4913454	gene:FVEG_12202
gene:FVEG_12207	0.030485312	0.016733684	Up	23.503223	4.5547867	gene:FVEG_12207
gene:FVEG_12225	0.0026111875	2.7100593E-4	Up	3.3104813	1.727041	gene:FVEG_12225
gene:FVEG_12228	0.0013504557	5.3498934E-6	Up	7.172519	2.84248	gene:FVEG_12228
gene:FVEG_12243	0.0037996317	6.473389E-4	Down	-24.428942	-4.6105194	gene:FVEG_12243
gene:FVEG_12270	0.023708936	0.012023576	Up	2.1648407	1.1142608	gene:FVEG_12270
gene:FVEG_12280	0.003913152	6.8814587E-4	Down	-164.31676	-7.360336	gene:FVEG_12280
gene:FVEG_12282	0.015458085	0.0067264275	Up	9.361854	3.2267942	gene:FVEG_12282
gene:FVEG_12284	9.246414E-4	1.1156228E-6	Up	13.636045	3.7693534	gene:FVEG_12284
gene:FVEG_12285	0.012369166	0.0048637264	Up	2.671527	1.4176645	gene:FVEG_12285
gene:FVEG_12286	0.0019204624	1.1427931E-4	Down	-3.35329	-1.7455772	gene:FVEG_12286
gene:FVEG_12287	0.013952424	0.0058047427	Up	3.218974	1.6866009	gene:FVEG_12287
gene:FVEG_12290	0.0061605736	0.0016678871	Up	2.2911909	1.1960976	gene:FVEG_12290
gene:FVEG_12291	0.014180906	0.0059499457	Down	-2.7971108	-1.4839374	gene:FVEG_12291
gene:FVEG_12304	0.0035245065	5.4974E-4	Down	-4.7353425	-2.2434688	gene:FVEG_12304
gene:FVEG_12330	0.0013504557	9.317974E-6	Down	-3.2495902	-1.7002578	gene:FVEG_12330
gene:FVEG_12331	0.03955071	0.023676423	Down	-10.411178	-3.3800614	gene:FVEG_12331
gene:FVEG_12332	0.0053674285	0.0012934551	Down	-2.125567	-1.0878477	gene:FVEG_12332
gene:FVEG_12333	0.0013578086	1.6203074E-5	Down	-3.247365	-1.6992695	gene:FVEG_12333
gene:FVEG_12355	0.0014635971	3.2737218E-5	Down	-4.037282	-2.0133843	gene:FVEG_12355
gene:FVEG_12364	0.025687028	0.0134114865	Up	2.5919251	1.374024	gene:FVEG_12364
gene:FVEG_12372	0.0035511053	5.5940583E-4	Down	-3.5858703	-1.8423233	gene:FVEG_12372
gene:FVEG_12373	0.0024614546	2.2949165E-4	Down	-2.2601247	-1.1764023	gene:FVEG_12373
gene:FVEG_12376	0.01422584	0.005983724	Up	9.501351	3.2481327	gene:FVEG_12376
gene:FVEG_12381	0.013373366	0.0054657194	Up	2.1258316	1.0880274	gene:FVEG_12381
gene:FVEG_12382	0.017075358	0.007665485	Up	2.350663	1.2330676	gene:FVEG_12382
gene:FVEG_12397	0.037338655	0.022000354	Down	-2.3717923	-1.2459776	gene:FVEG_12397
gene:FVEG_12398	0.010951964	0.0040542576	Down	-109.48982	-6.774653	gene:FVEG_12398
gene:FVEG_12409	0.0037164206	6.2218047E-4	Up	2.5238588	1.3356311	gene:FVEG_12409
gene:FVEG_12410	0.0013504557	1.1678066E-5	Up	2.6515448	1.406833	gene:FVEG_12410
gene:FVEG_12412	0.0013578086	1.859542E-5	Down	-2.2284944	-1.1560693	gene:FVEG_12412
gene:FVEG_12413	0.0040222593	7.299413E-4	Down	-3.8270679	-1.9362395	gene:FVEG_12413
gene:FVEG_12414	0.0022344165	1.739448E-4	Down	-2.845303	-1.5085824	gene:FVEG_12414
gene:FVEG_12415	0.0041406923	7.802002E-4	Down	-4.1618547	-2.0572267	gene:FVEG_12415
gene:FVEG_12419	0.0030359523	3.8770004E-4	Up	38.975674	5.284502	gene:FVEG_12419
gene:FVEG_12427	0.0017547449	7.7241675E-5	Up	2.228699	1.1562017	gene:FVEG_12427
gene:FVEG_12433	0.023143094	0.011635218	Up	2.653682	1.4079955	gene:FVEG_12433
gene:FVEG_12440	0.0013578086	1.9978359E-5	Down	-22.279573	-4.4776497	gene:FVEG_12440
gene:FVEG_12441	0.0013578086	1.7816697E-5	Down	-80.27753	-6.3269243	gene:FVEG_12441
gene:FVEG_12442	0.005732193	0.001465465	Down	-190.92426	-7.5768566	gene:FVEG_12442
gene:FVEG_12453	0.002446328	2.2110179E-4	Up	4.449271	2.153569	gene:FVEG_12453
gene:FVEG_12454	0.0029526558	3.5996365E-4	Up	3.9929345	1.9974494	gene:FVEG_12454
gene:FVEG_12467	0.011350194	0.004275054	Down	-3.2629848	-1.7061923	gene:FVEG_12467
gene:FVEG_12473	0.003913152	6.8900647E-4	Down	-3.9446373	-1.9798926	gene:FVEG_12473
gene:FVEG_12475	0.0013932538	2.1811145E-5	Down	-5.2134457	-2.3822372	gene:FVEG_12475
gene:FVEG_12500	0.0037886288	6.435342E-4	Up	2.3529527	1.2344723	gene:FVEG_12500
gene:FVEG_12504	0.0013578086	1.9775349E-5	Down	-146.31201	-7.1929045	gene:FVEG_12504
gene:FVEG_12505	0.002226569	1.7196653E-4	Down	-107.41291	-6.7470236	gene:FVEG_12505
gene:FVEG_12506	0.001966674	1.2482921E-4	Down	-13.219173	-3.72456	gene:FVEG_12506
gene:FVEG_12508	0.010535181	0.003832341	Up	11.807707	3.561657	gene:FVEG_12508
gene:FVEG_02596	0.0018994121	1.0669275E-4	Down	-5.698819	-2.510663	gene:FVEG_02596
gene:FVEG_02599	0.0052264156	0.0012271139	Up	2.8402717	1.5060289	gene:FVEG_02599
gene:FVEG_02611	0.0027375189	2.999925E-4	Up	2.2747974	1.1857381	gene:FVEG_02611
gene:FVEG_02615	0.0030874496	4.0192128E-4	Down	-2.0219336	-1.0157356	gene:FVEG_02615
gene:FVEG_02650	0.0013932538	2.5979769E-5	Up	2.2367613	1.1614113	gene:FVEG_02650
gene:FVEG_02656	0.0013578086	1.9684225E-5	Up	2.3095336	1.2076015	gene:FVEG_02656
gene:FVEG_02660	0.004986548	0.0011320591	Down	-2.2921686	-1.1967132	gene:FVEG_02660
gene:FVEG_02666	0.0016446817	5.9157595E-5	Down	-2.11373	-1.0797911	gene:FVEG_02666
gene:FVEG_02686	0.0047359443	0.0010264269	Up	2.5193253	1.3330374	gene:FVEG_02686
gene:FVEG_02689	0.005867588	0.001526386	Down	-13.023754	-3.7030735	gene:FVEG_02689
gene:FVEG_02692	0.0025791645	2.6464424E-4	Down	-2.016863	-1.0121131	gene:FVEG_02692
gene:FVEG_02713	0.002568229	2.587639E-4	Down	-2.0524123	-1.0373205	gene:FVEG_02713
gene:FVEG_02717	0.0043259477	8.613106E-4	Down	-4.3943906	-2.135663	gene:FVEG_02717
gene:FVEG_02718	0.002960608	3.673109E-4	Down	-3.4249988	-1.7761035	gene:FVEG_02718
gene:FVEG_02733	0.0050504482	0.0011517121	Up	2.2447524	1.1665564	gene:FVEG_02733
gene:FVEG_02747	0.010622828	0.0038782957	Down	-2.439226	-1.2864233	gene:FVEG_02747
gene:FVEG_02748	0.023935797	0.012175209	Down	-2.1916423	-1.1320124	gene:FVEG_02748
gene:FVEG_02750	0.002251395	1.7664298E-4	Down	-2.4225297	-1.2765143	gene:FVEG_02750
gene:FVEG_02774	0.0016247552	5.5598397E-5	Down	-4.9420056	-2.3050966	gene:FVEG_02774
gene:FVEG_02786	0.0015233635	4.6722278E-5	Down	-4.8764863	-2.285842	gene:FVEG_02786
gene:FVEG_02787	0.009075576	0.0030733407	Up	4.65249	2.218003	gene:FVEG_02787
gene:FVEG_02800	0.002435144	2.1613695E-4	Up	3.9552436	1.9837666	gene:FVEG_02800
gene:FVEG_02829	0.002370524	2.0257823E-4	Up	2.488294	1.3151568	gene:FVEG_02829
gene:FVEG_02830	0.006490731	0.0018207645	Up	2.0523102	1.0372488	gene:FVEG_02830
gene:FVEG_02842	0.008725944	0.002884345	Up	2.6127539	1.3855712	gene:FVEG_02842
gene:FVEG_02856	0.0013504557	6.410272E-6	Down	-4.152557	-2.054	gene:FVEG_02856
gene:FVEG_02858	0.014606654	0.0062272507	Up	5.470901	2.4517784	gene:FVEG_02858
gene:FVEG_02866	0.0020401562	1.4302297E-4	Down	-2.3425553	-1.2280831	gene:FVEG_02866
gene:FVEG_02875	0.0027556238	3.0521327E-4	Down	-2.6846457	-1.4247316	gene:FVEG_02875
gene:FVEG_02876	0.0014635971	3.3704015E-5	Down	-2.0351677	-1.0251477	gene:FVEG_02876
gene:FVEG_02893	0.0014705453	3.956191E-5	Down	-2.03858	-1.0275645	gene:FVEG_02893
gene:FVEG_02922	0.0014550019	2.8404062E-5	Up	2.651281	1.4066896	gene:FVEG_02922
gene:FVEG_02923	0.0035203027	5.4809684E-4	Up	2.1754088	1.1212865	gene:FVEG_02923
gene:FVEG_02927	0.005867588	0.0015261308	Down	-2.0735142	-1.0520779	gene:FVEG_02927
gene:FVEG_02930	0.003959532	7.0722535E-4	Up	2.5595932	1.3559145	gene:FVEG_02930
gene:FVEG_02935	0.0022354291	1.7436291E-4	Up	3.1295307	1.6459463	gene:FVEG_02935
gene:FVEG_02961	0.004109667	7.6841644E-4	Down	-4.4674363	-2.1594472	gene:FVEG_02961
gene:FVEG_02963	0.0027079664	2.91105E-4	Down	-4.0438833	-2.0157413	gene:FVEG_02963
gene:FVEG_02967	0.0052264156	0.0012280532	Up	2.3962283	1.2607653	gene:FVEG_02967
gene:FVEG_02968	0.0031655622	4.2882413E-4	Up	2.0527747	1.0375752	gene:FVEG_02968
gene:FVEG_02976	0.0013932538	2.4854955E-5	Down	-4.006041	-2.0021772	gene:FVEG_02976
gene:FVEG_02977	0.0013578086	1.6464435E-5	Down	-3.6642683	-1.8735251	gene:FVEG_02977
gene:FVEG_02980	0.004271953	8.4478135E-4	Down	-3.4454048	-1.7846735	gene:FVEG_02980
gene:FVEG_02993	0.0016601857	6.208357E-5	Up	2.3183985	1.2131286	gene:FVEG_02993
gene:FVEG_02995	0.0022354291	1.7447918E-4	Down	-2.2942383	-1.1980152	gene:FVEG_02995
gene:FVEG_02997	0.0015233635	4.5085708E-5	Up	2.0307279	1.0219969	gene:FVEG_02997
gene:FVEG_03003	0.0064839865	0.0018175511	Down	-2.270386	-1.1829376	gene:FVEG_03003
gene:FVEG_03008	0.007033926	0.002074915	Up	2.109108	1.076633	gene:FVEG_03008
gene:FVEG_03014	0.002218355	1.7039583E-4	Up	3.654463	1.8696594	gene:FVEG_03014
gene:FVEG_03017	0.012555957	0.0049768365	Up	2.501974	1.3230668	gene:FVEG_03017
gene:FVEG_03030	0.0047624176	0.0010355613	Down	-2.242347	-1.1650095	gene:FVEG_03030
gene:FVEG_03032	0.003170091	4.31551E-4	Down	-2.6663277	-1.414854	gene:FVEG_03032
gene:FVEG_03034	0.0014692681	3.7368485E-5	Down	-2.8159688	-1.4936314	gene:FVEG_03034
gene:FVEG_03061	0.009077219	0.0030763024	Down	-2.4484706	-1.2918808	gene:FVEG_03061
gene:FVEG_03075	0.0028081136	3.2037863E-4	Down	-2.4742339	-1.3069818	gene:FVEG_03075
gene:FVEG_03084	0.0013504557	6.966788E-6	Up	7.1916723	2.8463273	gene:FVEG_03084
gene:FVEG_03106	0.0034921032	5.378235E-4	Down	-2.0170457	-1.0122437	gene:FVEG_03106
gene:FVEG_03114	0.0019517501	1.18378855E-4	Down	-3.2835236	-1.7152448	gene:FVEG_03114
gene:FVEG_03120	0.0013504557	1.3767672E-5	Down	-3.0837488	-1.6246853	gene:FVEG_03120
gene:FVEG_03125	0.017883325	0.008179173	Down	-2.7394247	-1.4538729	gene:FVEG_03125
gene:FVEG_03140	0.005179236	0.001203774	Down	-3.6541193	-1.8695236	gene:FVEG_03140
gene:FVEG_03141	0.047239363	0.02958838	Up	4.436603	2.1494555	gene:FVEG_03141
gene:FVEG_03148	0.00867709	0.002859478	Down	-22.667816	-4.5025735	gene:FVEG_03148
gene:FVEG_03149	0.0056556007	0.0014291715	Up	3.4992666	1.8070526	gene:FVEG_03149
gene:FVEG_03150	0.0022603543	1.7826719E-4	Up	3.1832922	1.6705196	gene:FVEG_03150
gene:FVEG_03152	0.015942056	0.006998	Up	4.4103355	2.1408885	gene:FVEG_03152
gene:FVEG_03153	0.0054442137	0.0013346698	Up	6.435211	2.6859875	gene:FVEG_03153
gene:FVEG_03157	0.0060409266	0.0016047173	Up	11.209495	3.4866493	gene:FVEG_03157
gene:FVEG_03160	0.008625053	0.0028395706	Up	10.900634	3.44634	gene:FVEG_03160
gene:FVEG_03163	0.0045628343	9.5154846E-4	Up	2.0099268	1.0071429	gene:FVEG_03163
gene:FVEG_03164	0.0013578086	1.9926467E-5	Down	-4.8055944	-2.264715	gene:FVEG_03164
gene:FVEG_03175	0.004459286	9.1512146E-4	Up	2.0992823	1.0698961	gene:FVEG_03175
gene:FVEG_03180	0.027115917	0.014458691	Down	-2.1554992	-1.108022	gene:FVEG_03180
gene:FVEG_03185	0.0026470344	2.7924677E-4	Up	2.9707408	1.5708227	gene:FVEG_03185
gene:FVEG_03197	0.010960805	0.004060881	Down	-3.1331725	-1.6476241	gene:FVEG_03197
gene:FVEG_03209	0.010701136	0.0039221505	Down	-2.067277	-1.0477316	gene:FVEG_03209
gene:FVEG_03210	0.015749691	0.0069007203	Up	2.4872127	1.3145299	gene:FVEG_03210
gene:FVEG_03213	0.03754902	0.022141447	Up	19.545286	4.2887487	gene:FVEG_03213
gene:FVEG_03214	0.008120273	0.0025887808	Down	-2.8806841	-1.5264114	gene:FVEG_03214
gene:FVEG_03216	0.011020305	0.004092011	Down	-2.2249186	-1.1537526	gene:FVEG_03216
gene:FVEG_03239	0.0015233635	4.6601213E-5	Down	-3.007384	-1.5885091	gene:FVEG_03239
gene:FVEG_03248	0.0048327683	0.0010665994	Down	-6.8036313	-2.766305	gene:FVEG_03248
gene:FVEG_03250	0.001966674	1.201757E-4	Up	2.002814	1.0020285	gene:FVEG_03250
gene:FVEG_03251	0.0075517474	0.0023176954	Down	-2.057144	-1.0406427	gene:FVEG_03251
gene:FVEG_03252	0.015458085	0.0067241886	Down	-3.3652575	-1.7507169	gene:FVEG_03252
gene:FVEG_03256	0.024540283	0.012619467	Down	-4.39152	-2.1347203	gene:FVEG_03256
gene:FVEG_03257	0.0125920335	0.005000044	Up	3.8077512	1.9289392	gene:FVEG_03257
gene:FVEG_03263	0.023616228	0.011963848	Down	-4.0050774	-2.00183	gene:FVEG_03263
gene:FVEG_03264	0.02150633	0.010572315	Up	2.1601236	1.1111138	gene:FVEG_03264
gene:FVEG_03267	0.0077428618	0.0024157981	Up	9.8471775	3.2997103	gene:FVEG_03267
gene:FVEG_03274	0.03871805	0.02300832	Up	14.108509	3.8184936	gene:FVEG_03274
gene:FVEG_03278	0.0013932538	2.210496E-5	Down	-13.624182	-3.7680976	gene:FVEG_03278
gene:FVEG_03279	0.0013309414	3.9354823E-6	Down	-11.136151	-3.4771788	gene:FVEG_03279
gene:FVEG_03280	0.044304155	0.027248817	Down	-2.1491446	-1.1037626	gene:FVEG_03280
gene:FVEG_03298	0.02554585	0.01330654	Up	2.123387	1.0863674	gene:FVEG_03298
gene:FVEG_03307	0.030951044	0.017080788	Up	28.938581	4.8549223	gene:FVEG_03307
gene:FVEG_03316	0.0025947774	2.6783263E-4	Up	8.963295	3.1640291	gene:FVEG_03316
gene:FVEG_03329	0.018948808	0.008903848	Down	-23.757986	-4.5703406	gene:FVEG_03329
gene:FVEG_03344	0.0018348899	9.134094E-5	Up	3.4392397	1.7820897	gene:FVEG_03344
gene:FVEG_03352	0.026042268	0.013663301	Down	-3.6007814	-1.84831	gene:FVEG_03352
gene:FVEG_03354	0.0021678228	1.5992497E-4	Up	4.1127133	2.0400906	gene:FVEG_03354
gene:FVEG_03355	0.0011732273	2.510472E-6	Up	120.49925	6.9128804	gene:FVEG_03355
gene:FVEG_03368	0.006071241	0.0016159497	Up	3.6619287	1.8726037	gene:FVEG_03368
gene:FVEG_03370	0.028489042	0.015388263	Up	2.6122017	1.3852663	gene:FVEG_03370
gene:FVEG_03379	0.004045751	7.410142E-4	Up	10.547859	3.3988783	PKS4
gene:FVEG_03380	0.0018500877	9.437091E-5	Up	17.70313	4.1459327	gene:FVEG_03380
gene:FVEG_03381	0.0026470344	2.7943015E-4	Up	11.507899	3.5245526	gene:FVEG_03381
gene:FVEG_03382	0.0013504557	1.3658647E-5	Up	3.1830518	1.6704106	gene:FVEG_03382
gene:FVEG_03388	0.011446281	0.004332978	Up	3.2355466	1.6940094	gene:FVEG_03388
gene:FVEG_03393	0.014191544	0.005959176	Up	2.1829176	1.1262577	gene:FVEG_03393
gene:FVEG_03394	0.038146127	0.022579055	Up	2.4673357	1.302954	gene:FVEG_03394
gene:FVEG_03417	0.0017032654	6.836023E-5	Up	2.239359	1.1630857	gene:FVEG_03417
gene:FVEG_03418	0.0042522606	8.331528E-4	Up	2.7379923	1.4531183	gene:FVEG_03418
gene:FVEG_08899	0.0016102826	5.349013E-5	Down	-3.8890295	-1.9594102	gene:FVEG_08899
gene:FVEG_08923	0.008965471	0.0030064567	Down	-2.0062108	-1.0044732	gene:FVEG_08923
gene:FVEG_08924	0.0014692681	3.5082812E-5	Up	2.6417003	1.4014667	gene:FVEG_08924
gene:FVEG_08931	0.0013504557	6.666145E-6	Up	202.33995	7.6606374	gene:FVEG_08931
gene:FVEG_08940	0.001502093	4.3576478E-5	Up	2.2356806	1.160714	gene:FVEG_08940
gene:FVEG_08941	0.002766418	3.1148279E-4	Up	3.9414217	1.9787161	gene:FVEG_08941
gene:FVEG_08944	0.011494786	0.004365301	Up	2.2653093	1.179708	gene:FVEG_08944
gene:FVEG_08946	0.008898539	0.0029677737	Up	2.76169	1.4655513	gene:FVEG_08946
gene:FVEG_08962	0.0018570758	9.8768534E-5	Down	-4.0094852	-2.003417	gene:FVEG_08962
gene:FVEG_08975	0.006925978	0.0020198952	Down	-2.15325	-1.1065158	gene:FVEG_08975
gene:FVEG_08978	0.0121521335	0.004721427	Down	-2.0750031	-1.0531135	gene:FVEG_08978
gene:FVEG_08982	0.0016055858	5.0555154E-5	Up	2.760385	1.4648695	gene:FVEG_08982
gene:FVEG_08990	0.022627288	0.011303084	Up	3.165039	1.6622233	gene:FVEG_08990
gene:FVEG_08993	0.0045716288	9.5494586E-4	Down	-2.520178	-1.3335257	gene:FVEG_08993
gene:FVEG_09004	0.002948049	3.583679E-4	Down	-2.9442904	-1.55792	gene:FVEG_09004
gene:FVEG_09005	0.001686934	6.583409E-5	Down	-2.0769312	-1.0544535	gene:FVEG_09005
gene:FVEG_09008	0.009215179	0.0031570322	Down	-2.4195461	-1.2747364	gene:FVEG_09008
gene:FVEG_09009	0.033461943	0.018945133	Down	-2.5944195	-1.3754117	gene:FVEG_09009
gene:FVEG_09012	0.0013578086	1.7960128E-5	Up	22.684282	4.503621	gene:FVEG_09012
gene:FVEG_09016	0.0038814193	6.756469E-4	Down	-2.6762688	-1.420223	gene:FVEG_09016
gene:FVEG_09022	0.034431286	0.01973395	Down	-3.1295047	-1.6459343	gene:FVEG_09022
gene:FVEG_09024	0.014689309	0.0062789535	Up	3.034696	1.601552	gene:FVEG_09024
gene:FVEG_09025	0.0013309414	3.7707362E-6	Up	5.826135	2.5425391	gene:FVEG_09025
gene:FVEG_09027	0.0037733233	6.3875923E-4	Up	2.2784293	1.1880395	gene:FVEG_09027
gene:FVEG_09038	0.0032843312	4.6662675E-4	Down	-7.2994347	-2.8677847	gene:FVEG_09038
gene:FVEG_09039	0.02787642	0.0149727175	Down	-8.311378	-3.0550876	gene:FVEG_09039
gene:FVEG_09043	0.03895843	0.023190865	Up	3.2903879	1.7182577	gene:FVEG_09043
gene:FVEG_09044	0.00984008	0.0034621758	Down	-3.6436577	-1.8653874	gene:FVEG_09044
gene:FVEG_09045	0.001979742	1.2749103E-4	Up	2.5582545	1.3551598	gene:FVEG_09045
gene:FVEG_09064	0.027863564	0.01495956	Up	2.1508288	1.1048927	gene:FVEG_09064
gene:FVEG_09073	0.0021359879	1.5423882E-4	Down	-2.0561721	-1.039961	gene:FVEG_09073
gene:FVEG_09077	0.0013309414	4.2300676E-6	Up	12.888769	3.6880426	gene:FVEG_09077
gene:FVEG_09079	0.028624784	0.015488531	Down	-2.5959861	-1.3762827	gene:FVEG_09079
gene:FVEG_09081	0.0044240067	9.0006756E-4	Down	-2.6713817	-1.4175861	gene:FVEG_09081
gene:FVEG_09082	0.0014635971	3.29843E-5	Down	-4.2742887	-2.0956843	gene:FVEG_09082
gene:FVEG_09083	0.0025692834	2.591798E-4	Down	-3.453007	-1.7878532	gene:FVEG_09083
gene:FVEG_09084	0.0022820188	1.8438662E-4	Down	-2.545611	-1.3480119	gene:FVEG_09084
gene:FVEG_09091	0.0018375585	9.177501E-5	Down	-2.131943	-1.0921688	gene:FVEG_09091
gene:FVEG_09094	0.0026004044	2.6924917E-4	Up	2.2185884	1.149642	gene:FVEG_09094
gene:FVEG_09098	0.006677917	0.0019061851	Up	2.3953133	1.2602143	gene:FVEG_09098
gene:FVEG_09112	9.828476E-4	1.9028028E-6	Down	-7.489498	-2.904869	gene:FVEG_09112
gene:FVEG_09122	0.0022044396	1.6792577E-4	Up	2.8731515	1.522634	gene:FVEG_09122
gene:FVEG_09128	0.0022344165	1.736178E-4	Down	-2.003598	-1.002593	gene:FVEG_09128
gene:FVEG_09129	0.008286271	0.0026773757	Down	-2.015907	-1.0114291	gene:FVEG_09129
gene:FVEG_09132	0.021683663	0.010696007	Down	-2.040755	-1.029103	gene:FVEG_09132
gene:FVEG_09159	0.00419554	8.0155185E-4	Down	-2.6253643	-1.3925176	gene:FVEG_09159
gene:FVEG_09164	0.0018901421	1.0418012E-4	Up	3.1738272	1.6662235	gene:FVEG_09164
gene:FVEG_09182	0.0023228922	1.9030011E-4	Up	2.11897	1.083363	gene:FVEG_09182
gene:FVEG_09190	0.047137063	0.029505093	Down	-2.4904547	-1.3164091	gene:FVEG_09190
gene:FVEG_09213	0.005329742	0.0012740094	Down	-3.988045	-1.9956816	gene:FVEG_09213
gene:FVEG_09241	0.0017505717	7.5869895E-5	Down	-8.095415	-3.017105	gene:FVEG_09241
gene:FVEG_09248	0.0016107418	5.383364E-5	Down	-2.4236357	-1.2771728	gene:FVEG_09248
gene:FVEG_09261	0.0016055858	5.1263538E-5	Up	3.703265	1.8887978	FST13
gene:FVEG_09268	0.005962494	0.0015680861	Down	-2.0395508	-1.0282514	gene:FVEG_09268
gene:FVEG_09284	0.0035856848	5.716988E-4	Down	-3.1388261	-1.650225	gene:FVEG_09284
gene:FVEG_09297	0.046820927	0.029258233	Up	2.950913	1.5611614	gene:FVEG_09297
gene:FVEG_09306	0.005523062	0.001367562	Down	-3.767407	-1.9135718	gene:FVEG_09306
gene:FVEG_09308	0.008579081	0.0028183165	Down	-4.913576	-2.2967734	gene:FVEG_09308
gene:FVEG_09309	0.012370231	0.0048654056	Down	-3.7667744	-1.9133296	gene:FVEG_09309
gene:FVEG_09310	0.006387145	0.0017715313	Up	36.251717	5.1799774	gene:FVEG_09310
gene:FVEG_09315	0.0029237405	3.509442E-4	Up	2.3771093	1.2492082	gene:FVEG_09315
gene:FVEG_09317	0.0066714888	0.0018999272	Down	-10.5074215	-3.3933368	gene:FVEG_09317
gene:FVEG_09329	0.008357101	0.0027130349	Down	-3.3284295	-1.7348416	gene:FVEG_09329
gene:FVEG_09337	0.008224616	0.0026459943	Up	3.1525087	1.6565003	gene:FVEG_09337
gene:FVEG_09339	0.014269008	0.006009151	Up	8.768383	3.1323109	gene:FVEG_09339
gene:FVEG_09342	0.033077743	0.018645411	Up	2.705779	1.436044	gene:FVEG_09342
gene:FVEG_09346	0.004299918	8.518911E-4	Down	-3.1076443	-1.6358213	gene:FVEG_09346
gene:FVEG_09358	0.018617459	0.008659945	Down	-2.6446228	-1.403062	gene:FVEG_09358
gene:FVEG_09367	0.03928922	0.023459852	Up	30.661358	4.9383497	gene:FVEG_09367
gene:FVEG_09371	0.0013578086	1.9874693E-5	Up	6.61766	2.7263212	gene:FVEG_09371
gene:FVEG_09373	0.007849508	0.00245947	Down	-3.0649536	-1.6158652	gene:FVEG_09373
gene:FVEG_09380	0.0013932538	2.5775304E-5	Up	29.30354	4.873003	gene:FVEG_09380
gene:FVEG_09383	0.0037114955	6.2022137E-4	Up	3.8352447	1.9393185	gene:FVEG_09383
gene:FVEG_09387	0.037108976	0.021817688	Down	-5.911885	-2.5636182	gene:FVEG_09387
gene:FVEG_09394	0.03143451	0.017453296	Up	2.7553928	1.462258	gene:FVEG_09394
gene:FVEG_09402	0.001966674	1.2120533E-4	Up	2.0038722	1.0027905	gene:FVEG_09402
gene:FVEG_09404	0.0059534186	0.001561453	Up	14.45378	3.853375	gene:FVEG_09404
gene:FVEG_09406	0.0013578086	1.7625869E-5	Up	8.281617	3.0499125	gene:FVEG_09406
gene:FVEG_09414	0.006652548	0.0018864928	Down	-2.3820717	-1.2522168	gene:FVEG_09414
gene:FVEG_09415	0.017218182	0.007752919	Down	-5.3264318	-2.4131694	gene:FVEG_09415
gene:FVEG_09419	0.01270959	0.0050701085	Up	2.837052	1.5043926	gene:FVEG_09419
gene:FVEG_09424	0.03630742	0.021165147	Up	6.5805473	2.7182076	gene:FVEG_09424
gene:FVEG_09427	0.0125920335	0.0050001177	Down	-5.9173594	-2.5649536	gene:FVEG_09427
gene:FVEG_09436	0.032461837	0.018212235	Up	2.5859017	1.3706675	gene:FVEG_09436
gene:FVEG_09440	0.0030360552	3.8824632E-4	Down	-2.4929223	-1.317838	gene:FVEG_09440
gene:FVEG_09447	0.02585149	0.013536867	Down	-2.0619354	-1.0439992	gene:FVEG_09447
gene:FVEG_13082	0.0030935167	4.0327222E-4	Down	-6.697207	-2.7435596	gene:FVEG_13082
gene:FVEG_13095	0.0044551645	9.133678E-4	Up	2.322458	1.2156525	gene:FVEG_13095
gene:FVEG_13102	0.003913152	6.9119415E-4	Down	-3.7031431	-1.8887503	gene:FVEG_13102
gene:FVEG_13106	0.018294107	0.008455479	Down	-2.1052988	-1.0740249	gene:FVEG_13106
gene:FVEG_13107	0.01010406	0.0036044747	Down	-4.1172357	-2.041676	gene:FVEG_13107
gene:FVEG_13111	0.0013578086	1.6565433E-5	Up	68.60318	6.1002035	gene:FVEG_13111
gene:FVEG_13118	0.008349582	0.002709743	Down	-7.8109574	-2.9654994	gene:FVEG_13118
gene:FVEG_13158	0.0035261614	5.518834E-4	Up	2.142307	1.0991652	gene:FVEG_13158
gene:FVEG_13162	0.002860205	3.331065E-4	Up	4.472163	2.1609728	gene:FVEG_13162
gene:FVEG_13163	0.0017441919	7.4999894E-5	Up	10.451169	3.3855925	gene:FVEG_13163
gene:FVEG_13164	0.041349225	0.025043793	Up	2.3673723	1.2432866	gene:FVEG_13164
gene:FVEG_13165	0.0061282055	0.0016487736	Down	-19.489357	-4.2846146	gene:FVEG_13165
gene:FVEG_13167	0.002027435	1.3939015E-4	Down	-3.071661	-1.619019	gene:FVEG_13167
gene:FVEG_13168	0.0018047788	8.633594E-5	Down	-6.1732216	-2.6260235	gene:FVEG_13168
gene:FVEG_13183	9.246414E-4	1.0729797E-6	Down	-44.224094	-5.4667606	gene:FVEG_13183
gene:FVEG_13184	0.018032655	0.008285026	Down	-4.0692787	-2.0247731	gene:FVEG_13184
gene:FVEG_13186	0.002023456	1.3731625E-4	Up	2.428639	1.280148	gene:FVEG_13186
gene:FVEG_13190	0.0033777095	4.980177E-4	Up	2.1691334	1.1171188	gene:FVEG_13190
gene:FVEG_13192	0.0016577467	6.1751016E-5	Up	2.4776328	1.3089623	gene:FVEG_13192
gene:FVEG_13196	0.043799233	0.026871325	Down	-2.4141157	-1.2714947	gene:FVEG_13196
gene:FVEG_13198	0.002485958	2.3954382E-4	Down	-11.359676	-3.5058498	gene:FVEG_13198
gene:FVEG_13199	0.0077333613	0.00241047	Down	-8.764421	-3.1316588	gene:FVEG_13199
gene:FVEG_13213	0.009010217	0.003023298	Down	-3.0269175	-1.5978494	gene:FVEG_13213
gene:FVEG_13215	0.02484041	0.012820123	Down	-2.1634064	-1.1133046	gene:FVEG_13215
gene:FVEG_13229	0.002435144	2.1546366E-4	Up	7.8149056	2.9662285	gene:FVEG_13229
gene:FVEG_13230	0.0015233635	4.5991867E-5	Up	2.7022555	1.434164	gene:FVEG_13230
gene:FVEG_13237	0.012740444	0.005083715	Up	2.4141972	1.2715435	gene:FVEG_13237
gene:FVEG_13248	0.0034216293	5.114663E-4	Up	2.8145187	1.4928882	gene:FVEG_13248
gene:FVEG_13254	0.0063293357	0.0017464685	Down	-2.1373289	-1.0958089	gene:FVEG_13254
gene:FVEG_13270	0.014434649	0.006128916	Up	2.1785245	1.1233513	gene:FVEG_13270
gene:FVEG_13283	0.048276287	0.03039035	Up	2.515318	1.3307407	gene:FVEG_13283
gene:FVEG_13294	0.0013932538	2.4976935E-5	Up	10.343313	3.3706264	gene:FVEG_13294
gene:FVEG_13299	0.014916495	0.0064034234	Up	3.912187	1.9679754	gene:FVEG_13299
gene:FVEG_13304	0.010173523	0.0036439705	Down	-3.5806887	-1.840237	gene:FVEG_13304
gene:FVEG_13309	0.012649898	0.0050408677	Up	3.640907	1.8642979	gene:FVEG_13309
gene:FVEG_13316	0.040195547	0.024140265	Up	2.6830058	1.4238502	gene:FVEG_13316
gene:FVEG_13318	0.0069550877	0.0020407678	Up	8.992728	3.1687589	gene:FVEG_13318
gene:FVEG_01519	9.2351384E-4	3.5806067E-7	Up	47.03977	5.555809	gene:FVEG_01519
gene:FVEG_01524	0.0033229042	4.796481E-4	Down	-9.0142765	-3.1722116	gene:FVEG_01524
gene:FVEG_01546	0.009944141	0.0035136256	Down	-3.5307598	-1.8199787	gene:FVEG_01546
gene:FVEG_01570	0.0017505717	7.6315904E-5	Down	-2.7963765	-1.4835585	gene:FVEG_01570
gene:FVEG_01571	0.0045500547	9.47194E-4	Down	-3.537086	-1.8225613	gene:FVEG_01571
gene:FVEG_01572	0.0021756028	1.6138566E-4	Up	2.5066943	1.3257861	gene:FVEG_01572
gene:FVEG_01575	0.0055366177	0.0013757086	Up	14.40293	3.8482904	HYD4
gene:FVEG_01589	0.023754593	0.012056412	Down	-2.9524834	-1.561929	gene:FVEG_01589
gene:FVEG_01596	0.018099876	0.008321443	Down	-16.344433	-4.0307274	gene:FVEG_01596
gene:FVEG_01599	0.021970809	0.010864315	Down	-2.0711567	-1.0504367	gene:FVEG_01599
gene:FVEG_01607	0.004857821	0.001079687	Up	2.572925	1.3634094	gene:FVEG_01607
gene:FVEG_01608	0.0019698304	1.2564844E-4	Up	2.237886	1.1621366	gene:FVEG_01608
gene:FVEG_01610	0.018955195	0.008915547	Down	-2.8737586	-1.5229388	gene:FVEG_01610
gene:FVEG_01613	0.0047751362	0.0010407597	Down	-3.093313	-1.6291528	gene:FVEG_01613
gene:FVEG_01632	0.012929423	0.0052065495	Up	4.378607	2.130472	gene:FVEG_01632
gene:FVEG_01634	0.0017032654	6.872764E-5	Up	3.5382447	1.8230338	gene:FVEG_01634
gene:FVEG_01636	0.006660102	0.0018918202	Down	-2.231323	-1.1578994	gene:FVEG_01636
gene:FVEG_01638	0.0018100049	8.8922316E-5	Up	2.689501	1.4273385	gene:FVEG_01638
gene:FVEG_01652	0.008670016	0.0028561405	Down	-2.2640376	-1.1788979	gene:FVEG_01652
gene:FVEG_01655	0.0023292324	1.9445129E-4	Down	-3.4474294	-1.785521	gene:FVEG_01655
gene:FVEG_01675	0.048623443	0.030678252	Up	4.436603	2.1494555	gene:FVEG_01675
gene:FVEG_01683	0.005179836	0.0012066663	Up	7.6576543	2.9369025	gene:FVEG_01683
gene:FVEG_01686	0.007374017	0.0022376017	Up	2.3292212	1.2198477	gene:FVEG_01686
gene:FVEG_01687	0.0153367985	0.006655739	Up	2.0422943	1.0301907	gene:FVEG_01687
gene:FVEG_01689	0.0025591815	2.5607462E-4	Up	5.6711774	2.5036483	gene:FVEG_01689
gene:FVEG_01690	0.0013578086	1.7681079E-5	Up	5.176948	2.3721018	gene:FVEG_01690
gene:FVEG_01699	0.005888143	0.001535933	Down	-2.6575875	-1.4101171	gene:FVEG_01699
gene:FVEG_01700	0.0019204624	1.1455146E-4	Up	74.56317	6.2203913	gene:FVEG_01700
gene:FVEG_01723	0.047718648	0.02991289	Down	-2.6951282	-1.4303539	gene:FVEG_01723
gene:FVEG_01731	0.006841998	0.0019750744	Down	-3.0131109	-1.5912538	gene:FVEG_01731
gene:FVEG_01733	0.043102503	0.026320899	Down	-2.4315274	-1.2818629	gene:FVEG_01733
gene:FVEG_01748	0.024109894	0.012290789	Down	-2.6791255	-1.4217622	gene:FVEG_01748
gene:FVEG_01749	0.0019055088	1.1012499E-4	Down	-7.404163	-2.8883367	gene:FVEG_01749
gene:FVEG_01750	0.010355147	0.0037362517	Down	-4.2074223	-2.0729365	gene:FVEG_01750
gene:FVEG_01751	0.0013932538	2.461358E-5	Down	-2.9141355	-1.5430679	gene:FVEG_01751
gene:FVEG_01771	0.014450757	0.0061416454	Down	-2.7598462	-1.4645878	gene:FVEG_01771
gene:FVEG_01799	0.0053284653	0.0012721209	Up	4.356733	2.1232467	gene:FVEG_01799
gene:FVEG_01802	0.0058570635	0.0015203996	Down	-7.341111	-2.8759985	gene:FVEG_01802
gene:FVEG_01803	0.0016247552	5.788635E-5	Down	-3.4222593	-1.7749491	gene:FVEG_01803
gene:FVEG_01820	0.015371663	0.0066771344	Up	2.1669621	1.1156739	gene:FVEG_01820
gene:FVEG_01824	0.008528312	0.0027910671	Down	-2.4631898	-1.3005278	gene:FVEG_01824
gene:FVEG_01831	0.023875488	0.012132368	Down	-2.4138803	-1.2713542	gene:FVEG_01831
gene:FVEG_01836	0.0014859284	4.1266427E-5	Up	2.1755295	1.1213665	gene:FVEG_01836
gene:FVEG_01841	0.0041615763	7.882994E-4	Up	3.2498405	1.7003689	gene:FVEG_01841
gene:FVEG_01854	0.004035218	7.351712E-4	Up	2.9916818	1.5809567	gene:FVEG_01854
gene:FVEG_01856	0.0017952179	8.172567E-5	Down	-2.1408923	-1.0982122	gene:FVEG_01856
gene:FVEG_01859	0.002960608	3.6768458E-4	Down	-4.402569	-2.1383455	gene:FVEG_01859
gene:FVEG_01862	0.00815149	0.0026039076	Down	-2.458798	-1.2979531	gene:FVEG_01862
gene:FVEG_01863	0.0014635971	3.3906595E-5	Down	-2.433378	-1.2829604	gene:FVEG_01863
gene:FVEG_01880	0.0022752243	1.8106279E-4	Down	-2.4256692	-1.2783828	gene:FVEG_01880
gene:FVEG_01910	0.0013504557	1.4543488E-5	Down	-4.357557	-2.1235194	gene:FVEG_01910
gene:FVEG_01912	0.009534534	0.003322611	Up	2.1726816	1.1194767	gene:FVEG_01912
gene:FVEG_01921	0.0016102826	5.3398053E-5	Up	2.2187512	1.1497478	gene:FVEG_01921
gene:FVEG_01933	0.00422903	8.1744045E-4	Down	-2.3356633	-1.2238324	gene:FVEG_01933
gene:FVEG_01939	0.007132279	0.0021145693	Down	-2.1822305	-1.1258035	gene:FVEG_01939
gene:FVEG_01968	0.0025444557	2.5434187E-4	Down	-2.03689	-1.026368	gene:FVEG_01968
gene:FVEG_01969	0.0013932538	2.5873065E-5	Down	-2.4644542	-1.3012681	gene:FVEG_01969
gene:FVEG_01981	0.0023292324	1.9492029E-4	Down	-3.9637854	-1.9868789	gene:FVEG_01981
gene:FVEG_01991	0.0018399359	9.261548E-5	Down	-2.4305816	-1.2813015	gene:FVEG_01991
gene:FVEG_01999	0.0028202455	3.2373003E-4	Up	2.1877096	1.1294212	gene:FVEG_01999
gene:FVEG_02006	0.0016102826	5.273348E-5	Down	-6.304188	-2.6563106	gene:FVEG_02006
gene:FVEG_02008	0.0051759146	0.0012024746	Down	-2.0401323	-1.0286627	gene:FVEG_02008
gene:FVEG_02013	0.018211672	0.008404388	Down	-2.9299283	-1.5508653	gene:FVEG_02013
gene:FVEG_02014	0.003368313	4.951474E-4	Down	-2.770342	-1.4700642	gene:FVEG_02014
gene:FVEG_02026	0.028232723	0.0152181685	Down	-2.032378	-1.0231687	gene:FVEG_02026
gene:FVEG_02035	0.027059512	0.014406557	Up	2.330218	1.220465	gene:FVEG_02035
gene:FVEG_02038	0.0032162864	4.447E-4	Down	-2.2067933	-1.1419514	gene:FVEG_02038
gene:FVEG_02045	0.0030770646	3.9912327E-4	Down	-22.148325	-4.4691257	gene:FVEG_02045
gene:FVEG_02047	0.0017400775	7.459559E-5	Up	2.0843163	1.0595741	gene:FVEG_02047
gene:FVEG_02083	0.0033558144	4.9102807E-4	Down	-3.1905735	-1.6738157	gene:FVEG_02083
gene:FVEG_02084	0.0053311307	0.0012749301	Down	-3.175536	-1.667	gene:FVEG_02084
gene:FVEG_02092	0.0037598896	6.3322013E-4	Up	2.0323637	1.0231586	gene:FVEG_02092
gene:FVEG_02101	0.0061753765	0.0016726336	Down	-2.3390715	-1.2259359	gene:FVEG_02101
gene:FVEG_02103	0.004857821	0.0010809657	Up	2.213407	1.1462687	gene:FVEG_02103
gene:FVEG_02104	0.0021678228	1.5977645E-4	Up	2.956519	1.5638995	gene:FVEG_02104
gene:FVEG_02118	0.0013504557	8.008533E-6	Down	-5.7803736	-2.5311627	gene:FVEG_02118
gene:FVEG_02135	0.0046771225	0.0010012874	Down	-2.1428902	-1.0995579	gene:FVEG_02135
gene:FVEG_02138	0.0016016035	5.0101105E-5	Down	-2.0710742	-1.0503793	gene:FVEG_02138
gene:FVEG_02161	0.0016247552	5.6590023E-5	Up	2.4007711	1.2634978	gene:FVEG_02161
gene:FVEG_02175	0.0014692681	3.7465725E-5	Down	-2.581247	-1.3680682	gene:FVEG_02175
gene:FVEG_02176	0.0027571346	3.0888102E-4	Down	-4.7124243	-2.2364695	gene:FVEG_02176
gene:FVEG_02181	0.010959394	0.004058125	Up	2.4209507	1.2755736	gene:FVEG_02181
gene:FVEG_02182	0.0030105796	3.8158908E-4	Up	2.3212588	1.2149074	gene:FVEG_02182
gene:FVEG_02183	0.0027571346	3.0909525E-4	Up	4.511426	2.1735835	gene:FVEG_02183
gene:FVEG_02186	0.0015233635	4.6580484E-5	Down	-2.2226713	-1.1522946	gene:FVEG_02186
gene:FVEG_02190	0.0061984872	0.0016838361	Down	-2.6712067	-1.4174916	gene:FVEG_02190
gene:FVEG_02197	0.0040751714	7.553227E-4	Down	-2.9314022	-1.5515909	gene:FVEG_02197
gene:FVEG_02215	0.00923734	0.0031766887	Down	-2.3496695	-1.2324578	gene:FVEG_02215
gene:FVEG_02216	0.003125939	4.185011E-4	Down	-2.5093195	-1.3272961	gene:FVEG_02216
gene:FVEG_02229	0.032014888	0.017879928	Down	-2.0735357	-1.0520929	gene:FVEG_02229
gene:FVEG_02233	0.0022697463	1.8039557E-4	Up	3.3698428	1.7526813	gene:FVEG_02233
gene:FVEG_02235	0.012590061	0.0049967687	Down	-4.7631426	-2.2519138	gene:FVEG_02235
gene:FVEG_02240	0.0018901421	1.0352226E-4	Down	-2.0193903	-1.0139198	gene:FVEG_02240
gene:FVEG_02241	0.0024539882	2.2829542E-4	Down	-3.0247953	-1.5968375	gene:FVEG_02241
gene:FVEG_02248	0.005771896	0.001483561	Down	-3.9457595	-1.980303	gene:FVEG_02248
gene:FVEG_02266	0.0026745447	2.839694E-4	Up	2.7567735	1.4629807	gene:FVEG_02266
gene:FVEG_02273	0.0029688214	3.6936326E-4	Up	6.3203154	2.6599965	gene:FVEG_02273
gene:FVEG_02276	0.0016561769	5.9954597E-5	Down	-2.0315242	-1.0225625	gene:FVEG_02276
gene:FVEG_02289	0.0014987232	4.2629064E-5	Up	2.1734452	1.1199837	gene:FVEG_02289
gene:FVEG_02311	0.0029460532	3.5413424E-4	Down	-3.282689	-1.7148781	gene:FVEG_02311
gene:FVEG_02316	0.0014328592	2.715629E-5	Down	-2.5612638	-1.3568559	gene:FVEG_02316
gene:FVEG_02326	0.0013932538	2.3695611E-5	Down	-2.451459	-1.2936406	gene:FVEG_02326
gene:FVEG_02337	0.0013578086	1.9369902E-5	Up	2.4178448	1.2737216	gene:FVEG_02337
gene:FVEG_02338	0.0013504557	1.24301005E-5	Up	3.7495694	1.9067249	gene:FVEG_02338
gene:FVEG_02339	0.0011212853	2.285073E-6	Up	6.1766796	2.6268315	gene:FVEG_02339
gene:FVEG_02341	0.0016544347	5.967698E-5	Up	2.6378474	1.3993611	gene:FVEG_02341
gene:FVEG_02342	0.034414805	0.019707683	Down	-20.786747	-4.377592	gene:FVEG_02342
gene:FVEG_02343	0.0024517116	2.2364047E-4	Up	3.8172894	1.9325485	gene:FVEG_02343
gene:FVEG_02344	0.0013578086	1.618985E-5	Down	-33.251522	-5.0553484	gene:FVEG_02344
gene:FVEG_02351	0.002228775	1.7237011E-4	Up	2.4457057	1.2902508	gene:FVEG_02351
gene:FVEG_02366	0.0017400775	7.464567E-5	Up	2.44995	1.2927523	gene:FVEG_02366
gene:FVEG_02379	0.0041556563	7.846482E-4	Up	2.320077	1.2141726	gene:FVEG_02379
gene:FVEG_02394	0.0034164996	5.088841E-4	Down	-22.117924	-4.467144	gene:FVEG_02394
gene:FVEG_02395	0.006135352	0.0016527595	Down	-10.732678	-3.4239383	gene:FVEG_02395
gene:FVEG_02398	0.027585555	0.014769711	Down	-10.686268	-3.4176862	gene:FVEG_02398
gene:FVEG_02399	0.004585876	9.672396E-4	Down	-21.40346	-4.419772	gene:FVEG_02399
gene:FVEG_02404	0.0025730142	2.6178823E-4	Down	-17.734657	-4.1484995	gene:FVEG_02404
gene:FVEG_02410	0.0013578086	1.6588425E-5	Up	2.3084126	1.2069011	gene:FVEG_02410
gene:FVEG_02420	0.018404424	0.008521469	Up	2.4005358	1.2633564	gene:FVEG_02420
gene:FVEG_02429	0.002970071	3.7033312E-4	Up	9.891726	3.3062222	gene:FVEG_02429
gene:FVEG_02431	0.0016719886	6.314294E-5	Down	-7.4574857	-2.8986893	gene:FVEG_02431
gene:FVEG_02435	0.0029787538	3.7356786E-4	Down	-20.413956	-4.351484	gene:FVEG_02435
gene:FVEG_02441	0.0013504557	1.5225963E-5	Up	2.4993556	1.3215561	gene:FVEG_02441
gene:FVEG_02444	0.0037604186	6.3443725E-4	Up	3.8610415	1.9489901	gene:FVEG_02444
gene:FVEG_02451	0.0013504557	1.1479488E-5	Down	-5.0359607	-2.332267	gene:FVEG_02451
gene:FVEG_02461	0.008219188	0.0026381132	Down	-8.68229	-3.1180756	gene:FVEG_02461
gene:FVEG_02462	0.002960608	3.6678306E-4	Down	-3.493057	-1.8044902	gene:FVEG_02462
gene:FVEG_02475	0.006781014	0.0019526336	Down	-5.613484	-2.4888964	gene:FVEG_02475
gene:FVEG_02476	0.0011763528	2.8307095E-6	Down	-6.6884627	-2.7416747	gene:FVEG_02476
gene:FVEG_02477	0.0031019165	4.087845E-4	Down	-2.8821757	-1.5271583	gene:FVEG_02477
gene:FVEG_02515	0.009075576	0.0030733016	Up	2.4546988	1.2955459	gene:FVEG_02515
gene:FVEG_02555	0.0030874496	4.0205425E-4	Down	-2.1070232	-1.0752062	gene:FVEG_02555
gene:FVEG_02559	0.0040826523	7.5837324E-4	Up	2.9035227	1.5378044	gene:FVEG_02559
gene:FVEG_02560	0.0025012826	2.4467407E-4	Down	-3.119819	-1.6414623	gene:FVEG_02560
gene:FVEG_06519	0.0013504557	6.760125E-6	Up	30.452036	4.928467	gene:FVEG_06519
gene:FVEG_06520	0.015128294	0.0065267165	Up	2.835859	1.5037858	gene:FVEG_06520
gene:FVEG_06521	0.00788272	0.0024723131	Up	5.891277	2.5585804	gene:FVEG_06521
gene:FVEG_06523	0.008798967	0.0029201382	Up	2.173483	1.1200087	gene:FVEG_06523
gene:FVEG_06530	0.002960608	3.6321365E-4	Up	2.6229408	1.3911852	gene:FVEG_06530
gene:FVEG_06534	0.04627502	0.028834902	Up	2.273083	1.1846503	gene:FVEG_06534
gene:FVEG_06536	0.017734164	0.008075281	Down	-2.9474568	-1.5594707	gene:FVEG_06536
gene:FVEG_06538	9.828476E-4	1.8336902E-6	Down	-8.076696	-3.0137653	HYD3
gene:FVEG_06539	0.012371325	0.0048670964	Down	-7.836869	-2.9702773	gene:FVEG_06539
gene:FVEG_06540	0.006348622	0.0017575687	Down	-8.534519	-3.0933099	gene:FVEG_06540
gene:FVEG_06552	0.0055474965	0.0013798083	Down	-2.2559702	-1.173748	gene:FVEG_06552
gene:FVEG_06554	0.016971607	0.007591742	Up	37.92477	5.2450686	gene:FVEG_06554
gene:FVEG_06565	0.0053495434	0.0012853295	Up	7.320649	2.8719716	gene:FVEG_06565
gene:FVEG_06566	0.023214238	0.011687543	Up	2.32579	1.2177207	gene:FVEG_06566
gene:FVEG_06567	0.0075769476	0.002330834	Up	2.4564385	1.2965682	gene:FVEG_06567
gene:FVEG_06584	0.003162761	4.2707956E-4	Down	-2.1397548	-1.0974455	gene:FVEG_06584
gene:FVEG_06591	0.016201932	0.0071533495	Up	5.232694	2.387554	gene:FVEG_06591
gene:FVEG_06592	0.019637892	0.009327439	Down	-3.7221909	-1.896152	gene:FVEG_06592
gene:FVEG_06620	0.031944007	0.01783383	Up	2.0944204	1.0665511	gene:FVEG_06620
gene:FVEG_06627	0.022627288	0.011306727	Up	3.6865916	1.8822876	gene:FVEG_06627
gene:FVEG_06630	0.0031019165	4.108572E-4	Down	-2.0552647	-1.0393242	gene:FVEG_06630
gene:FVEG_06635	0.0100163445	0.0035534585	Down	-2.9014995	-1.5367987	gene:FVEG_06635
gene:FVEG_06645	0.002960608	3.6450115E-4	Down	-2.3585477	-1.2378987	gene:FVEG_06645
gene:FVEG_06659	0.0031315119	4.2059983E-4	Up	2.1364906	1.095243	gene:FVEG_06659
gene:FVEG_06666	0.0016577467	6.1664236E-5	Down	-2.3440335	-1.2289932	gene:FVEG_06666
gene:FVEG_06700	0.012078673	0.0046837907	Down	-2.0583053	-1.0414569	gene:FVEG_06700
gene:FVEG_06701	0.025419693	0.013230466	Down	-5.3772693	-2.4268737	gene:FVEG_06701
gene:FVEG_06713	0.008229724	0.0026537334	Down	-5.205946	-2.3801603	gene:FVEG_06713
gene:FVEG_06724	0.0068716626	0.0019892391	Up	2.0636508	1.0451989	gene:FVEG_06724
gene:FVEG_06740	0.030083993	0.01647048	Up	4.839931	2.2749865	gene:FVEG_06740
gene:FVEG_06742	0.004419497	8.97049E-4	Down	-8.180211	-3.032138	gene:FVEG_06742
gene:FVEG_06752	0.0018512711	9.4862524E-5	Down	-4.015324	-2.0055165	gene:FVEG_06752
gene:FVEG_06753	0.0024632209	2.3116225E-4	Down	-2.1328528	-1.0927844	gene:FVEG_06753
gene:FVEG_06755	0.010719509	0.003929977	Down	-4.2766194	-2.0964708	gene:FVEG_06755
gene:FVEG_06758	0.020896591	0.010149411	Down	-2.2048905	-1.140707	gene:FVEG_06758
gene:FVEG_06759	0.0140340915	0.005865119	Up	2.2669432	1.1807482	gene:FVEG_06759
gene:FVEG_06760	0.0018570758	9.788175E-5	Up	2.4583445	1.297687	gene:FVEG_06760
gene:FVEG_06761	0.026329096	0.013879021	Up	2.5706594	1.3621385	gene:FVEG_06761
gene:FVEG_06763	0.01760393	0.007996568	Up	2.1846893	1.127428	gene:FVEG_06763
gene:FVEG_06778	0.01801547	0.008269788	Down	-6.924294	-2.791667	gene:FVEG_06778
gene:FVEG_06785	0.04550339	0.02820431	Up	82.67529	6.3693843	gene:FVEG_06785
gene:FVEG_06787	0.0014579768	2.8782797E-5	Up	2.165438	1.1146588	gene:FVEG_06787
gene:FVEG_06798	0.029854236	0.016289666	Up	2.957736	1.5644933	gene:FVEG_06798
gene:FVEG_06799	0.015299366	0.006633259	Up	15.050076	3.9116988	gene:FVEG_06799
gene:FVEG_06825	0.0037665907	6.368716E-4	Down	-2.1052942	-1.0740218	gene:FVEG_06825
gene:FVEG_06831	0.0014705453	3.956613E-5	Down	-4.0612183	-2.0219126	gene:FVEG_06831
gene:FVEG_06838	0.0022603543	1.7822965E-4	Down	-4.3804183	-2.1310687	gene:FVEG_06838
gene:FVEG_06839	0.0055027986	0.0013602802	Down	-5.3101425	-2.4087505	gene:FVEG_06839
gene:FVEG_06840	0.0016905575	6.736358E-5	Down	-3.4131434	-1.771101	gene:FVEG_06840
gene:FVEG_06841	0.0013834682	2.0863388E-5	Down	-3.4396582	-1.7822652	gene:FVEG_06841
gene:FVEG_06849	0.0040683113	7.52393E-4	Down	-2.614133	-1.3863325	gene:FVEG_06849
gene:FVEG_06850	0.005171015	0.0012002825	Down	-2.314927	-1.2109667	gene:FVEG_06850
gene:FVEG_06858	0.019562028	0.009275171	Down	-2.132795	-1.0927453	gene:FVEG_06858
gene:FVEG_06859	0.020164084	0.00965057	Down	-2.4618094	-1.2997191	gene:FVEG_06859
gene:FVEG_06865	0.0023652196	2.0030614E-4	Down	-12.450507	-3.6381326	gene:FVEG_06865
gene:FVEG_06882	0.009224968	0.00316752	Down	-2.6039684	-1.3807119	gene:FVEG_06882
gene:FVEG_06910	0.01084312	0.0039951825	Up	6.2540154	2.6447828	gene:FVEG_06910
gene:FVEG_06926	0.0013834682	2.0852896E-5	Down	-2.4698057	-1.3043976	gene:FVEG_06926
gene:FVEG_06939	0.01111403	0.004142564	Down	-2.4410362	-1.2874937	gene:FVEG_06939
gene:FVEG_06940	0.0013504557	6.730185E-6	Up	6.027413	2.591539	gene:FVEG_06940
gene:FVEG_06944	0.0017395176	7.4089905E-5	Up	4.0619345	2.022167	gene:FVEG_06944
gene:FVEG_06950	0.0014692681	3.7475285E-5	Up	2.331793	1.2214397	gene:FVEG_06950
gene:FVEG_06964	0.0026989058	2.893015E-4	Up	2.1304052	1.0911279	gene:FVEG_06964
gene:FVEG_06986	0.0022482837	1.7594069E-4	Down	-6.9224977	-2.7912927	gene:FVEG_06986
gene:FVEG_06987	0.009075576	0.0030719256	Down	-2.6546896	-1.4085431	gene:FVEG_06987
gene:FVEG_07011	0.016417192	0.0072785	Down	-2.7266283	-1.447118	gene:FVEG_07011
gene:FVEG_07056	0.0038473613	6.6135096E-4	Down	-2.2482772	-1.1688199	gene:FVEG_07056
gene:FVEG_07067	0.007553798	0.0023198642	Down	-2.4238927	-1.2773259	gene:FVEG_07067
gene:FVEG_07087	0.0028202455	3.2426286E-4	Down	-3.0462542	-1.6070364	gene:FVEG_07087
gene:FVEG_07113	0.0014635971	3.415159E-5	Down	-2.1573577	-1.1092653	gene:FVEG_07113
gene:FVEG_07115	0.009020682	0.003029567	Up	2.0514624	1.0366527	gene:FVEG_07115
gene:FVEG_07120	0.011128956	0.0041518416	Down	-2.026987	-1.0193368	gene:FVEG_07120
gene:FVEG_07121	0.0013578086	1.7603983E-5	Down	-4.064136	-2.0229487	gene:FVEG_07121
gene:FVEG_07129	0.011010688	0.0040849717	Down	-2.0290391	-1.0207967	gene:FVEG_07129
gene:FVEG_07133	0.0024695676	2.3427425E-4	Down	-5.3059793	-2.407619	gene:FVEG_07133
gene:FVEG_07153	0.0023162458	1.8881157E-4	Up	2.0088875	1.0063968	gene:FVEG_07153
gene:FVEG_07156	0.0026324876	2.7640618E-4	Up	2.1683006	1.1165648	gene:FVEG_07156
gene:FVEG_11402	0.017063998	0.007652196	Down	-2.4716778	-1.3054906	gene:FVEG_11402
gene:FVEG_11403	0.017787889	0.008112379	Down	-2.5582151	-1.3551376	gene:FVEG_11403
gene:FVEG_11407	0.0017340706	7.25045E-5	Up	2.53249	1.3405566	gene:FVEG_11407
gene:FVEG_11413	0.04626988	0.028825559	Down	-34.140617	-5.093417	gene:FVEG_11413
gene:FVEG_11421	0.0047751362	0.0010401367	Down	-4.0260735	-2.0093734	gene:FVEG_11421
gene:FVEG_11429	0.023350012	0.011787038	Down	-2.0875983	-1.0618441	gene:FVEG_11429
gene:FVEG_11444	0.012574049	0.0049891323	Up	3.5057766	1.8097341	gene:FVEG_11444
gene:FVEG_11460	0.004045751	7.4121257E-4	Up	2.638142	1.3995223	gene:FVEG_11460
gene:FVEG_11476	0.0018047788	8.643224E-5	Up	2.7422	1.4553337	gene:FVEG_11476
gene:FVEG_11480	0.006265383	0.0017081334	Down	-3.033632	-1.6010461	gene:FVEG_11480
gene:FVEG_11485	0.007342586	0.0022183377	Down	-3.1219964	-1.6424688	gene:FVEG_11485
gene:FVEG_11487	0.002317483	1.8914856E-4	Down	-4.210963	-2.07415	gene:FVEG_11487
gene:FVEG_11515	0.006122182	0.0016400262	Down	-2.3516037	-1.233645	gene:FVEG_11515
gene:FVEG_11517	0.0013504557	9.024149E-6	Up	8.549446	3.095831	gene:FVEG_11517
gene:FVEG_11528	0.0017547449	7.7224766E-5	Up	2.6038334	1.3806372	gene:FVEG_11528
gene:FVEG_11554	0.019408723	0.009190171	Down	-2.013623	-1.0097936	gene:FVEG_11554
gene:FVEG_11566	0.009215591	0.0031598187	Up	3.968219	1.9884917	gene:FVEG_11566
gene:FVEG_11578	0.0013932538	2.3171546E-5	Up	2.8453834	1.508623	gene:FVEG_11578
gene:FVEG_11599	0.0016107418	5.3740183E-5	Up	2.4622722	1.2999902	gene:FVEG_11599
gene:FVEG_11604	0.004770208	0.0010382275	Down	-2.082819	-1.0585375	gene:FVEG_11604
gene:FVEG_11615	0.01240272	0.004890661	Up	2.5940714	1.3752182	gene:FVEG_11615
gene:FVEG_11621	0.0036782403	6.0470955E-4	Down	-2.296751	-1.1995945	gene:FVEG_11621
gene:FVEG_11629	0.0121521335	0.004719494	Down	-2.129837	-1.0907431	gene:FVEG_11629
gene:FVEG_11630	0.0049561826	0.0011186004	Down	-2.6478004	-1.4047943	gene:FVEG_11630
gene:FVEG_11643	0.0062910616	0.0017261312	Up	2.2456553	1.1671364	gene:FVEG_11643
gene:FVEG_11647	0.004014925	7.27383E-4	Down	-2.861731	-1.516888	gene:FVEG_11647
gene:FVEG_11665	9.2351384E-4	4.829828E-7	Up	150.15498	7.2303085	gene:FVEG_11665
gene:FVEG_11669	0.03203907	0.01789996	Down	-2.0691633	-1.0490475	gene:FVEG_11669
gene:FVEG_11673	0.0031128894	4.13614E-4	Up	2.3512552	1.2334311	gene:FVEG_11673
gene:FVEG_11680	0.002119335	1.5181299E-4	Down	-2.7120612	-1.4393897	gene:FVEG_11680
gene:FVEG_11683	0.0013504557	9.878805E-6	Up	3.6595154	1.8716526	gene:FVEG_11683
gene:FVEG_11704	0.029842105	0.016277235	Up	3.203981	1.6798655	gene:FVEG_11704
gene:FVEG_11731	0.0016102826	5.3004675E-5	Up	3.2441213	1.6978277	gene:FVEG_11731
gene:FVEG_11744	0.020189423	0.009675042	Down	-6.5407043	-2.709446	gene:FVEG_11744
gene:FVEG_11762	9.828476E-4	1.4900705E-6	Down	-19.075106	-4.253619	gene:FVEG_11762
gene:FVEG_11763	0.0013504557	1.0733869E-5	Down	-7.368052	-2.8812833	gene:FVEG_11763
gene:FVEG_11764	0.0014016211	2.642143E-5	Down	-5.2225904	-2.3847656	gene:FVEG_11764
gene:FVEG_11772	0.024168802	0.012335596	Down	-67.29733	-6.0724773	gene:FVEG_11772
gene:FVEG_11780	0.0076008877	0.0023412965	Up	3.5735831	1.8373713	gene:FVEG_11780
gene:FVEG_11788	0.0013932538	2.1745338E-5	Up	8.134884	3.0241218	gene:FVEG_11788
gene:FVEG_11799	0.0013504557	5.221339E-6	Up	4.2443233	2.0855346	gene:FVEG_11799
gene:FVEG_11805	0.006290575	0.0017216715	Up	2.057097	1.0406098	gene:FVEG_11805
gene:FVEG_07163	0.0014692681	3.6927588E-5	Up	10.788647	3.431442	gene:FVEG_07163
gene:FVEG_07169	0.00948802	0.0032957674	Up	2.2267947	1.1549685	gene:FVEG_07169
gene:FVEG_07173	0.0071161846	0.0021064312	Up	3.580523	1.8401703	gene:FVEG_07173
gene:FVEG_07190	0.0035261614	5.5124436E-4	Up	2.3049893	1.2047601	gene:FVEG_07190
gene:FVEG_07192	0.028301096	0.015263674	Down	-4.4556675	-2.1556416	gene:FVEG_07192
gene:FVEG_07195	0.038538817	0.022876393	Up	2.2705042	1.1830127	gene:FVEG_07195
gene:FVEG_07198	0.041030668	0.024800684	Down	-2.1132739	-1.0794797	gene:FVEG_07198
gene:FVEG_07200	0.0024517116	2.2552846E-4	Down	-2.0950644	-1.0669945	gene:FVEG_07200
gene:FVEG_07202	0.003694329	6.094922E-4	Up	2.2236545	1.1529326	gene:FVEG_07202
gene:FVEG_07213	0.002435144	2.1736154E-4	Up	2.9426851	1.5571332	gene:FVEG_07213
gene:FVEG_07216	0.0013578086	1.6804712E-5	Down	-2.7764256	-1.4732287	gene:FVEG_07216
gene:FVEG_07246	0.019449256	0.009215309	Up	5.4337077	2.441937	gene:FVEG_07246
gene:FVEG_07248	0.020583717	0.009956277	Up	9.8969	3.3069768	gene:FVEG_07248
gene:FVEG_07257	0.0020026742	1.3036758E-4	Down	-2.4649935	-1.3015838	gene:FVEG_07257
gene:FVEG_07261	0.026698034	0.014132755	Down	-3.3835115	-1.7585213	gene:FVEG_07261
gene:FVEG_07263	0.0044240067	9.005942E-4	Down	-2.6850553	-1.4249518	gene:FVEG_07263
gene:FVEG_07265	0.0032366375	4.5252655E-4	Down	-3.2684438	-1.7086039	gene:FVEG_07265
gene:FVEG_07273	0.0016102826	5.3327876E-5	Down	-3.9365976	-1.9769492	gene:FVEG_07273
gene:FVEG_07278	0.001802446	8.4451385E-5	Down	-2.6099916	-1.3840451	gene:FVEG_07278
gene:FVEG_07299	0.003271757	4.6372812E-4	Down	-2.2749922	-1.1858616	gene:FVEG_07299
gene:FVEG_07300	0.013460983	0.005524846	Down	-2.0656064	-1.0465653	gene:FVEG_07300
gene:FVEG_07303	0.0016247552	5.6493725E-5	Down	-3.4399707	-1.7823963	gene:FVEG_07303
gene:FVEG_07314	0.038823303	0.023090648	Down	-2.1260514	-1.0881765	gene:FVEG_07314
gene:FVEG_07324	0.0021796688	1.6264191E-4	Up	2.0634973	1.0450915	gene:FVEG_07324
gene:FVEG_07325	0.0016049846	5.0370418E-5	Up	2.1719644	1.1190004	gene:FVEG_07325
gene:FVEG_07327	0.0016247552	5.7225345E-5	Up	2.6862407	1.4255886	gene:FVEG_07327
gene:FVEG_07333	0.0059303287	0.0015511671	Down	-2.3345492	-1.2231439	gene:FVEG_07333
gene:FVEG_07372	0.0071984706	0.0021549936	Up	2.378843	1.2502601	gene:FVEG_07372
gene:FVEG_07377	0.0032332197	4.510167E-4	Up	2.2676387	1.1811907	gene:FVEG_07377
gene:FVEG_07382	0.008797068	0.002917715	Down	-2.0420375	-1.0300094	gene:FVEG_07382
gene:FVEG_07389	0.0013932538	2.535452E-5	Up	3.2629647	1.7061833	gene:FVEG_07389
gene:FVEG_07399	0.0013578086	1.9563933E-5	Up	4.436061	2.149279	gene:FVEG_07399
gene:FVEG_07419	0.0018047788	8.626185E-5	Down	-2.036119	-1.0258218	gene:FVEG_07419
gene:FVEG_07427	0.007631019	0.0023529106	Up	2.9580705	1.5646564	gene:FVEG_07427
gene:FVEG_07431	0.005179836	0.001209662	Up	3.4816341	1.7997646	gene:FVEG_07431
gene:FVEG_07435	0.027282692	0.014564299	Down	-8.538376	-3.0939617	gene:FVEG_07435
gene:FVEG_07438	0.0031019165	4.099902E-4	Up	4.0328608	2.0118036	gene:FVEG_07438
gene:FVEG_07448	0.0023269446	1.9198992E-4	Down	-7.039904	-2.8155558	gene:FVEG_07448
gene:FVEG_07449	9.828476E-4	1.4930093E-6	Down	-23.478176	-4.5532484	gene:FVEG_07449
gene:FVEG_07451	0.0017505717	7.63747E-5	Down	-2.9936335	-1.5818976	gene:FVEG_07451
gene:FVEG_07455	0.011161329	0.0041704294	Down	-3.6868572	-1.8823916	gene:FVEG_07455
gene:FVEG_07457	0.0023292324	1.9311493E-4	Down	-3.779181	-1.9180735	gene:FVEG_07457
gene:FVEG_07470	0.0014412944	2.7463018E-5	Up	2.133084	1.0929408	gene:FVEG_07470
gene:FVEG_07471	0.002023456	1.3607788E-4	Down	-3.7912753	-1.9226832	gene:FVEG_07471
gene:FVEG_07472	0.0022820188	1.8429731E-4	Down	-3.486833	-1.8019173	gene:FVEG_07472
gene:FVEG_07476	0.0031019165	4.106815E-4	Down	-3.7797363	-1.9182856	gene:FVEG_07476
gene:FVEG_07479	0.0115917865	0.0044139503	Down	-2.0364475	-1.0260546	gene:FVEG_07479
gene:FVEG_07493	0.0024695676	2.3236098E-4	Up	5.503006	2.4602199	gene:FVEG_07493
gene:FVEG_07505	0.0016247552	5.810975E-5	Down	-8.264411	-3.046912	gene:FVEG_07505
gene:FVEG_07506	0.045763608	0.028404376	Down	-2.5168703	-1.3316308	gene:FVEG_07506
gene:FVEG_07509	0.023951957	0.012193191	Up	2.4688268	1.3038256	gene:FVEG_07509
gene:FVEG_07510	0.0013932538	2.189095E-5	Up	2.3315272	1.2212752	gene:FVEG_07510
gene:FVEG_07527	0.026865484	0.01425769	Down	-3.7066321	-1.890109	gene:FVEG_07527
gene:FVEG_07544	0.0046538985	9.901508E-4	Down	-2.606191	-1.3819427	gene:FVEG_07544
gene:FVEG_07547	0.004991598	0.0011342228	Down	-6.2007036	-2.632432	gene:FVEG_07547
gene:FVEG_07548	0.0013932538	2.226096E-5	Down	-44.644794	-5.48042	gene:FVEG_07548
gene:FVEG_07551	0.0059756394	0.0015776322	Down	-2.7000203	-1.4329703	gene:FVEG_07551
gene:FVEG_07555	0.0025394275	2.526811E-4	Up	10.914623	3.4481905	gene:FVEG_07555
gene:FVEG_07571	0.0040944223	7.6306285E-4	Up	2.9034047	1.5377457	gene:FVEG_07571
gene:FVEG_07578	0.04797053	0.030130599	Up	3.6205256	1.8561991	gene:FVEG_07578
gene:FVEG_07582	0.0025730142	2.6268608E-4	Up	3.438676	1.7818532	gene:FVEG_07582
gene:FVEG_07584	0.003654302	5.9828645E-4	Up	3.385957	1.7595637	gene:FVEG_07584
gene:FVEG_07585	0.01596514	0.0070146406	Up	3.9232714	1.9720571	gene:FVEG_07585
gene:FVEG_07586	0.012076225	0.00468086	Up	6.7733006	2.759859	gene:FVEG_07586
gene:FVEG_07588	0.0025394275	2.53063E-4	Up	2.3721635	1.2462034	gene:FVEG_07588
gene:FVEG_07589	0.0022344165	1.7373358E-4	Up	3.666555	1.8744252	gene:FVEG_07589
gene:FVEG_07594	0.008105121	0.0025775505	Up	2.4402165	1.2870091	gene:FVEG_07594
gene:FVEG_07598	0.0130775245	0.0052861767	Down	-2.5159638	-1.3311112	gene:FVEG_07598
gene:FVEG_07599	0.0128048705	0.00512247	Down	-52.777473	-5.7218504	gene:FVEG_07599
gene:FVEG_07604	0.007819935	0.0024478133	Down	-2.0300157	-1.0214909	gene:FVEG_07604
gene:FVEG_07621	0.0033691616	4.961274E-4	Up	2.461838	1.2997358	gene:FVEG_07621
gene:FVEG_07622	0.004014925	7.26062E-4	Down	-5.068233	-2.3414829	gene:FVEG_07622
gene:FVEG_07652	0.002435144	2.1512745E-4	Up	2.5994365	1.3781989	gene:FVEG_07652
gene:FVEG_07659	0.0015233635	4.6168705E-5	Up	3.6708348	1.8761082	gene:FVEG_07659
gene:FVEG_07675	0.0013504557	1.1826174E-5	Down	-4.841213	-2.2753687	gene:FVEG_07675
gene:FVEG_07676	0.0030935167	4.0473562E-4	Down	-2.617966	-1.3884463	gene:FVEG_07676
gene:FVEG_07677	0.0069302907	0.0020238652	Up	3.7297885	1.8990939	gene:FVEG_07677
gene:FVEG_07680	0.04084674	0.024643727	Down	-6.3943424	-2.676796	gene:FVEG_07680
gene:FVEG_07681	0.011223006	0.0042049107	Down	-2.3666751	-1.2428616	gene:FVEG_07681
gene:FVEG_07685	0.0076700537	0.00237198	Up	3.8692565	1.9520563	gene:FVEG_07685
gene:FVEG_07687	0.04826787	0.030380134	Down	-4.750682	-2.2481346	gene:FVEG_07687
gene:FVEG_07691	0.027319843	0.014589698	Up	4.6449494	2.215663	gene:FVEG_07691
gene:FVEG_07695	0.012789084	0.0051148515	Down	-362.8775	-8.503339	HYD5
gene:FVEG_07700	0.015796514	0.0069245202	Up	2.1012285	1.071233	gene:FVEG_07700
gene:FVEG_07712	0.0013578086	1.94223E-5	Down	-2.3399026	-1.2264485	gene:FVEG_07712
gene:FVEG_07713	0.010507151	0.0038135794	Up	3.4446936	1.7843757	gene:FVEG_07713
gene:FVEG_07727	0.002485958	2.3912205E-4	Up	3.4222112	1.7749288	gene:FVEG_07727
gene:FVEG_07734	0.02656239	0.014028212	Down	-5.019	-2.3274	gene:FVEG_07734
gene:FVEG_07736	0.0028202455	3.244403E-4	Up	14.116994	3.819361	gene:FVEG_07736
gene:FVEG_07739	0.0121521335	0.004716075	Down	-30.87208	-4.9482307	gene:FVEG_07739
gene:FVEG_07740	0.005363483	0.0012919578	Down	-104.76845	-6.7110605	gene:FVEG_07740
gene:FVEG_07741	0.0025730142	2.6191483E-4	Down	-132.8556	-7.053715	gene:FVEG_07741
gene:FVEG_07742	0.005414277	0.0013190886	Down	-15.070661	-3.9136708	gene:FVEG_07742
gene:FVEG_07743	9.246414E-4	1.0848819E-6	Down	-100.65882	-6.65333	gene:FVEG_07743
gene:FVEG_07758	0.008545779	0.0028056346	Up	7.2659993	2.8611612	gene:FVEG_07758
gene:FVEG_07759	0.003271757	4.6396028E-4	Up	3.922531	1.9717848	gene:FVEG_07759
gene:FVEG_07760	0.0013578086	1.8041395E-5	Up	3.8445158	1.9428018	gene:FVEG_07760
gene:FVEG_07763	0.004883134	0.0010936673	Up	4.855742	2.2796917	gene:FVEG_07763
gene:FVEG_07767	0.0018994121	1.0733338E-4	Up	3.3236783	1.7327807	gene:FVEG_07767
gene:FVEG_13849	0.0062910616	0.0017261427	Up	2.9398043	1.5557201	gene:FVEG_13849
gene:FVEG_13850	0.009768129	0.003425912	Up	3.6944613	1.885364	gene:FVEG_13850
gene:FVEG_13851	0.0019155447	1.112554E-4	Up	2.2508883	1.1704944	gene:FVEG_13851
gene:FVEG_13856	0.025772749	0.013470875	Up	2.1884553	1.129913	gene:FVEG_13856
gene:FVEG_13858	0.030084008	0.016476357	Down	-2.0622137	-1.0441937	gene:FVEG_13858
gene:FVEG_13865	0.004883134	0.0010941523	Down	-9.017783	-3.172773	gene:FVEG_13865
gene:FVEG_13871	0.0043634805	8.8078814E-4	Down	-26.054096	-4.7034383	gene:FVEG_13871
gene:FVEG_13874	0.0019204624	1.15113886E-4	Up	2.5449774	1.3476528	gene:FVEG_13874
gene:FVEG_13887	0.0029505207	3.5926964E-4	Up	10.318896	3.3672168	gene:FVEG_13887
gene:FVEG_13898	0.0014635971	3.3859684E-5	Up	170.01994	7.40956	gene:FVEG_13898
gene:FVEG_13903	0.044320423	0.02727237	Up	2.7571805	1.4631937	gene:FVEG_13903
gene:FVEG_13925	0.006265383	0.0017093457	Up	3.203109	1.6794729	gene:FVEG_13925
gene:FVEG_13926	0.0037164206	6.2208227E-4	Up	2.2493768	1.1695253	gene:FVEG_13926
gene:FVEG_13931	0.0066666845	0.0018945774	Down	-2.1127598	-1.0791287	gene:FVEG_13931
gene:FVEG_13933	0.0034827297	5.3089095E-4	Up	3.2377334	1.6949842	gene:FVEG_13933
gene:FVEG_13935	0.0035856848	5.724204E-4	Up	5.437956	2.4430645	gene:FVEG_13935
gene:FVEG_13941	0.0036834546	6.0652767E-4	Down	-2.4243007	-1.2775686	gene:FVEG_13941
gene:FVEG_13943	0.0041726553	7.913001E-4	Up	8.713319	3.1232224	gene:FVEG_13943
gene:FVEG_13944	0.0013504557	1.2391301E-5	Up	10.503041	3.3927352	gene:FVEG_13944
gene:FVEG_13952	0.011440803	0.00432848	Down	-3.1054013	-1.6347797	gene:FVEG_13952
gene:FVEG_13969	0.010132995	0.0036220243	Up	2.2045946	1.1405134	gene:FVEG_13969
gene:FVEG_13975	0.016985118	0.007599517	Down	-2.9239454	-1.5479164	gene:FVEG_13975
gene:FVEG_13979	0.014378233	0.0060932413	Up	5.365825	2.4238	gene:FVEG_13979
gene:FVEG_13980	0.01018402	0.003654791	Up	34.540684	5.1102247	gene:FVEG_13980
gene:FVEG_13343	0.008221754	0.0026397745	Down	-2.7866454	-1.4785295	gene:FVEG_13343
gene:FVEG_13347	0.005107196	0.0011740202	Down	-8.381212	-3.067159	gene:FVEG_13347
gene:FVEG_13348	0.026865484	0.014258726	Down	-3.9988365	-1.9995803	gene:FVEG_13348
gene:FVEG_13354	0.039066438	0.023279043	Up	2.320822	1.2146358	gene:FVEG_13354
gene:FVEG_13358	0.014507354	0.00617201	Up	2.3287318	1.2195444	gene:FVEG_13358
gene:FVEG_13371	0.0017340706	7.2178096E-5	Up	3.8839235	1.9575148	gene:FVEG_13371
gene:FVEG_13383	0.0025012826	2.4417075E-4	Up	3.209791	1.6824793	gene:FVEG_13383
gene:FVEG_13384	0.0029780746	3.717283E-4	Up	3.0573072	1.6122615	gene:FVEG_13384
gene:FVEG_13395	0.020246137	0.009716661	Up	2.2660127	1.1801559	gene:FVEG_13395
gene:FVEG_13404	0.035393167	0.020459082	Down	-2.7374446	-1.4528297	gene:FVEG_13404
gene:FVEG_13414	0.0041760607	7.950697E-4	Down	-2.3176239	-1.2126464	gene:FVEG_13414
gene:FVEG_13415	0.0033691616	4.964141E-4	Down	-5.156462	-2.3663816	gene:FVEG_13415
gene:FVEG_13446	0.0056556007	0.0014289701	Up	2.7423837	1.4554304	gene:FVEG_13446
gene:FVEG_13450	0.0020401562	1.4300033E-4	Down	-3.0432675	-1.6056211	gene:FVEG_13450
gene:FVEG_13474	0.009868325	0.003475721	Up	15.158303	3.9220364	gene:FVEG_13474
gene:FVEG_13482	0.008173767	0.0026167447	Up	2.0417569	1.029811	gene:FVEG_13482
gene:FVEG_13487	0.001966674	1.2006974E-4	Down	-5.3708463	-2.4251494	FST4
gene:FVEG_13491	0.017255526	0.007775009	Down	-2.1723495	-1.1192561	gene:FVEG_13491
gene:FVEG_13492	0.0046538985	9.897184E-4	Down	-3.7778273	-1.9175568	gene:FVEG_13492
gene:FVEG_13503	0.04382148	0.026893904	Down	-2.558607	-1.3553586	gene:FVEG_13503
gene:FVEG_13516	0.0016887515	6.6764784E-5	Up	2.8125987	1.4919037	PG1
gene:FVEG_13530	0.0014779703	4.0209707E-5	Up	65.41761	6.031607	gene:FVEG_13530
gene:FVEG_13536	0.0055832444	0.0013926821	Up	5.617331	2.4898849	gene:FVEG_13536
gene:FVEG_13546	0.0027808817	3.1444794E-4	Down	-2.3123345	-1.2093501	gene:FVEG_13546
gene:FVEG_13548	0.0035245065	5.4944254E-4	Up	2.2682664	1.1815901	gene:FVEG_13548
gene:FVEG_13550	0.0014987232	4.2759577E-5	Up	3.0384376	1.6033297	gene:FVEG_13550
gene:FVEG_13556	0.004540145	9.423553E-4	Up	2.4238596	1.2773061	gene:FVEG_13556
gene:FVEG_13567	0.0027275076	2.9747697E-4	Up	3.3013952	1.7230759	gene:FVEG_13567
gene:FVEG_13570	0.0038746675	6.723618E-4	Up	2.3403826	1.2267444	gene:FVEG_13570
gene:FVEG_13572	0.004125725	7.753737E-4	Up	2.7576475	1.463438	gene:FVEG_13572
gene:FVEG_13574	0.0017192401	7.06502E-5	Up	31.964588	4.9984026	gene:FVEG_13574
gene:FVEG_13575	0.009147486	0.0031168936	Up	4.257733	2.0900855	gene:FVEG_13575
gene:FVEG_13576	0.0026989058	2.8852627E-4	Up	5.404558	2.4341767	gene:FVEG_13576
gene:FVEG_13577	0.021195583	0.0103429435	Up	19.073341	4.2534857	gene:FVEG_13577
gene:FVEG_10977	0.004786907	0.0010468968	Down	-2.051672	-1.0368	gene:FVEG_10977
gene:FVEG_10978	0.005673422	0.0014388466	Up	3.2327135	1.6927456	gene:FVEG_10978
gene:FVEG_10979	0.0018977423	1.05000414E-4	Up	4.0581174	2.0208106	gene:FVEG_10979
gene:FVEG_10980	0.0024789656	2.3632812E-4	Up	3.0087013	1.5891409	gene:FVEG_10980
gene:FVEG_10982	0.045763608	0.028407572	Up	3.9102206	1.96725	gene:FVEG_10982
gene:FVEG_10983	0.0016719886	6.411805E-5	Down	-7.00121	-2.8076043	gene:FVEG_10983
gene:FVEG_10997	0.020448398	0.009861654	Up	3.4106047	1.7700275	gene:FVEG_10997
gene:FVEG_10999	0.01422669	0.005985531	Up	3.6572704	1.8707672	gene:FVEG_10999
gene:FVEG_11003	0.00686199	0.0019843415	Up	2.1893976	1.1305339	gene:FVEG_11003
gene:FVEG_11005	0.035651132	0.02064067	Up	3.1980958	1.6772132	gene:FVEG_11005
gene:FVEG_11007	0.0018512711	9.499801E-5	Up	2.161139	1.1117918	gene:FVEG_11007
gene:FVEG_11011	0.02589993	0.0135701485	Down	-2.0903258	-1.0637279	gene:FVEG_11011
gene:FVEG_11015	0.0045809383	9.622945E-4	Up	2.6901336	1.4276778	gene:FVEG_11015
gene:FVEG_11016	0.0013504557	1.4116452E-5	Up	2.934992	1.5533565	gene:FVEG_11016
gene:FVEG_11020	0.009989262	0.0035390933	Down	-3.1212237	-1.6421118	gene:FVEG_11020
gene:FVEG_11031	0.0018892807	1.01892765E-4	Up	34.620335	5.113548	gene:FVEG_11031
gene:FVEG_11041	0.0025730142	2.6116168E-4	Down	-2.7778432	-1.4739652	gene:FVEG_11041
gene:FVEG_11048	0.0071125813	0.0021039152	Down	-2.4604368	-1.2989144	gene:FVEG_11048
gene:FVEG_11055	0.00948802	0.0032950842	Up	3.4833608	1.8004799	gene:FVEG_11055
gene:FVEG_11059	0.0046392246	9.85138E-4	Up	8.253411	3.0449905	gene:FVEG_11059
gene:FVEG_11065	0.0022579117	1.7755522E-4	Down	-6.075628	-2.6030335	gene:FVEG_11065
gene:FVEG_11068	0.0019204624	1.1227424E-4	Down	-26.550772	-4.730682	gene:FVEG_11068
gene:FVEG_11069	0.0024517116	2.2687789E-4	Down	-18.220299	-4.1874747	gene:FVEG_11069
gene:FVEG_11071	0.008528312	0.0027912213	Up	5.2402377	2.3896322	gene:FVEG_11071
gene:FVEG_11082	0.03137032	0.017388888	Up	2.229291	1.1565849	gene:FVEG_11082
gene:FVEG_11083	0.0021497766	1.5640314E-4	Up	2.4020653	1.2642753	gene:FVEG_11083
gene:FVEG_11087	0.0016247552	5.5238474E-5	Up	4.5797434	2.1952667	gene:FVEG_11087
gene:FVEG_11088	0.004333827	8.6912274E-4	Up	2.727135	1.447386	gene:FVEG_11088
gene:FVEG_11089	0.006011328	0.0015919546	Up	4.301111	2.1047094	gene:FVEG_11089
gene:FVEG_11090	0.021955313	0.01085014	Up	8.06385	3.011469	gene:FVEG_11090
gene:FVEG_11096	0.0022852935	1.8536772E-4	Up	3.005082	1.5874043	gene:FVEG_11096
gene:FVEG_11100	0.0071400944	0.0021243116	Down	-2.8104303	-1.490791	gene:FVEG_11100
gene:FVEG_11109	0.002017709	1.3363673E-4	Down	-3.2640855	-1.7066789	gene:FVEG_11109
gene:FVEG_11118	0.0014987232	4.227661E-5	Up	2.997829	1.5839181	gene:FVEG_11118
gene:FVEG_11119	0.03757551	0.022176214	Down	-4.48164	-2.1640267	gene:FVEG_11119
gene:FVEG_11124	0.024821956	0.0128028635	Down	-2.4819705	-1.311486	gene:FVEG_11124
gene:FVEG_11127	0.0013504557	1.2309633E-5	Up	6.172957	2.6259618	gene:FVEG_11127
gene:FVEG_11131	0.009354968	0.0032257193	Up	2.274564	1.18559	gene:FVEG_11131
gene:FVEG_11133	0.0016719886	6.32581E-5	Down	-5.4499297	-2.4462376	gene:FVEG_11133
gene:FVEG_11144	0.023236465	0.011701101	Down	-2.0235636	-1.0168982	gene:FVEG_11144
gene:FVEG_11150	0.004497157	9.2701736E-4	Down	-19.11258	-4.2564507	gene:FVEG_11150
gene:FVEG_11152	0.0214604	0.010532439	Down	-2.5089097	-1.3270606	gene:FVEG_11152
gene:FVEG_11155	0.0018100049	8.890053E-5	Up	3.8445833	1.9428272	gene:FVEG_11155
gene:FVEG_11163	0.014128835	0.0059213266	Down	-2.7651427	-1.4673539	gene:FVEG_11163
gene:FVEG_11172	0.0021680663	1.6016387E-4	Up	2.1018004	1.0716257	gene:FVEG_11172
gene:FVEG_11173	0.0018994121	1.0708928E-4	Up	2.5759637	1.3651123	gene:FVEG_11173
gene:FVEG_11179	0.0013578086	1.9143172E-5	Down	-3.0916631	-1.6283832	gene:FVEG_11179
gene:FVEG_11187	0.003942435	7.026003E-4	Up	2.4195173	1.2747192	gene:FVEG_11187
gene:FVEG_11190	0.0056767357	0.0014415337	Down	-4.6636534	-2.2214606	gene:FVEG_11190
gene:FVEG_11200	0.0030935167	4.0447942E-4	Down	-3.5826633	-1.8410324	gene:FVEG_11200
gene:FVEG_11204	0.0013932538	2.2102853E-5	Up	2.5521905	1.3517361	gene:FVEG_11204
gene:FVEG_11208	0.0048615243	0.0010838613	Down	-2.5202239	-1.3335519	gene:FVEG_11208
gene:FVEG_11214	0.001966674	1.2307081E-4	Down	-2.3461647	-1.2303042	gene:FVEG_11214
gene:FVEG_11222	0.0013504557	1.4419203E-5	Up	5.5393386	2.4697137	gene:FVEG_11222
gene:FVEG_11223	0.0013504557	1.2534931E-5	Up	6.6179576	2.726386	gene:FVEG_11223
gene:FVEG_11225	0.005179836	0.0012097209	Up	22.49769	4.491705	gene:FVEG_11225
gene:FVEG_11249	0.0013504557	1.4708764E-5	Up	2.802325	1.4866242	gene:FVEG_11249
gene:FVEG_11257	0.004195218	7.9980155E-4	Down	-3.118749	-1.6409674	gene:FVEG_11257
gene:FVEG_11261	0.006412076	0.0017869398	Up	2.2902818	1.195525	gene:FVEG_11261
gene:FVEG_11262	0.031690333	0.01765669	Down	-11.022996	-3.4624445	gene:FVEG_11262
gene:FVEG_11266	0.0013932538	2.328861E-5	Down	-3.3375106	-1.7387724	gene:FVEG_11266
gene:FVEG_11284	0.0016247552	5.6746067E-5	Up	3.118883	1.6410294	gene:FVEG_11284
gene:FVEG_11286	0.002960608	3.6622552E-4	Down	-6.6704216	-2.737778	gene:FVEG_11286
gene:FVEG_11310	0.001551255	4.7893853E-5	Down	-2.946952	-1.5592237	gene:FVEG_11310
gene:FVEG_11317	0.0034259483	5.13183E-4	Up	2.3027117	1.2033339	gene:FVEG_11317
gene:FVEG_11318	0.0017820406	8.007743E-5	Up	2.3323922	1.2218103	gene:FVEG_11318
gene:FVEG_11328	0.007263837	0.0021856644	Down	-7.4637613	-2.8999028	gene:FVEG_11328
gene:FVEG_11329	0.02042126	0.009837222	Down	-3.7134368	-1.892755	gene:FVEG_11329
gene:FVEG_11330	0.0036990927	6.1599934E-4	Down	-3.2389028	-1.6955051	gene:FVEG_11330
gene:FVEG_11358	0.0047863037	0.00104612	Down	-3.7222517	-1.8961756	gene:FVEG_11358
gene:FVEG_11364	0.026615264	0.014064271	Down	-2.1846135	-1.127378	gene:FVEG_11364
gene:FVEG_11365	0.0087100305	0.0028781975	Down	-3.8532128	-1.9460618	gene:FVEG_11365
gene:FVEG_11370	0.023521071	0.011897147	Down	-3.677743	-1.8788207	gene:FVEG_11370
gene:FVEG_11376	0.00701389	0.0020632872	Down	-2.051488	-1.0366707	gene:FVEG_11376
gene:FVEG_09967	9.246414E-4	1.1305988E-6	Down	-28.209656	-4.818117	gene:FVEG_09967
gene:FVEG_09971	0.0075136963	0.0023014236	Up	18.338644	4.196815	gene:FVEG_09971
gene:FVEG_09992	0.0036027262	5.8255787E-4	Up	2.8579097	1.5149603	gene:FVEG_09992
gene:FVEG_10000	0.001966674	1.2369505E-4	Up	2.6310918	1.3956616	gene:FVEG_10000
gene:FVEG_10001	0.0023292324	1.9425726E-4	Up	2.2986026	1.200757	gene:FVEG_10001
gene:FVEG_10005	0.007573805	0.00232782	Up	4.9514084	2.307839	gene:FVEG_10005
gene:FVEG_10018	0.027711947	0.0148527445	Up	2.0989385	1.0696598	gene:FVEG_10018
gene:FVEG_10020	0.013225692	0.005364936	Up	2.1555226	1.1080377	gene:FVEG_10020
gene:FVEG_10032	0.017767577	0.008096251	Down	-4.056666	-2.0202944	gene:FVEG_10032
gene:FVEG_10036	0.015796514	0.0069261775	Up	7.5877604	2.923674	gene:FVEG_10036
gene:FVEG_10039	0.039035436	0.02324733	Up	2.0769553	1.0544702	gene:FVEG_10039
gene:FVEG_10043	0.014278893	0.006019134	Down	-7.1241193	-2.8327117	gene:FVEG_10043
gene:FVEG_10044	0.0014692681	3.5747893E-5	Down	-2.9657943	-1.5684185	gene:FVEG_10044
gene:FVEG_10045	0.0024517116	2.2570808E-4	Down	-3.1970518	-1.6767421	gene:FVEG_10045
gene:FVEG_10046	0.002160256	1.5848628E-4	Down	-2.3722513	-1.2462568	gene:FVEG_10046
gene:FVEG_10047	0.0023766556	2.0414924E-4	Down	-2.6705487	-1.4171362	gene:FVEG_10047
gene:FVEG_10049	0.0016719886	6.411288E-5	Down	-2.2580292	-1.1750641	gene:FVEG_10049
gene:FVEG_10059	0.021134004	0.010310741	Down	-3.4687319	-1.7944083	gene:FVEG_10059
gene:FVEG_10070	0.006657606	0.0018886055	Down	-25.096745	-4.6494284	gene:FVEG_10070
gene:FVEG_10071	0.0016905575	6.743597E-5	Down	-21.757248	-4.443424	gene:FVEG_10071
gene:FVEG_10072	0.0018512711	9.511157E-5	Down	-5.494022	-2.4578626	gene:FVEG_10072
gene:FVEG_10077	0.019603867	0.009308541	Down	-12.667268	-3.6630335	gene:FVEG_10077
gene:FVEG_10083	0.0013932538	2.3079285E-5	Down	-44.11472	-5.463188	gene:FVEG_10083
gene:FVEG_10084	0.0068087643	0.0019627057	Down	-7.734799	-2.9513638	gene:FVEG_10084
gene:FVEG_10085	0.005201546	0.0012169095	Down	-6.3610244	-2.669259	gene:FVEG_10085
gene:FVEG_10086	0.0034287218	5.181164E-4	Down	-11.758354	-3.5556142	gene:FVEG_10086
gene:FVEG_10087	0.0087011205	0.0028727322	Down	-20.9399	-4.3881826	gene:FVEG_10087
gene:FVEG_10106	0.007962538	0.0025070554	Down	-2.8211558	-1.4962863	gene:FVEG_10106
gene:FVEG_10115	0.0018052867	8.692334E-5	Up	2.694587	1.4300642	gene:FVEG_10115
gene:FVEG_10117	0.0048826896	0.0010922942	Down	-1103.5089	-10.1078825	gene:FVEG_10117
gene:FVEG_10119	0.0018052867	8.7012544E-5	Up	5.1374207	2.3610442	gene:FVEG_10119
gene:FVEG_10131	0.006584249	0.0018587052	Up	29.160334	4.8659353	gene:FVEG_10131
gene:FVEG_10135	0.002435144	2.1337869E-4	Up	8.286783	3.0508122	gene:FVEG_10135
gene:FVEG_10139	0.006407228	0.0017836301	Down	-3.7423995	-1.9039636	gene:FVEG_10139
gene:FVEG_10142	0.0014692681	3.495116E-5	Up	5.5295796	2.4671698	gene:FVEG_10142
gene:FVEG_10143	0.0025931012	2.673954E-4	Up	3.0613651	1.6141751	gene:FVEG_10143
gene:FVEG_10153	0.0016055858	5.1129395E-5	Up	2.9558213	1.563559	gene:FVEG_10153
gene:FVEG_10161	0.005978767	0.0015808694	Down	-2.1806586	-1.1247638	gene:FVEG_10161
gene:FVEG_10163	0.039914537	0.023934893	Down	-2.3545396	-1.235445	gene:FVEG_10163
gene:FVEG_10164	0.005636951	0.0014192894	Down	-2.743532	-1.4560343	gene:FVEG_10164
gene:FVEG_10182	0.0046736207	9.995853E-4	Up	4.671681	2.2239418	gene:FVEG_10182
gene:FVEG_10183	0.006340319	0.0017520832	Down	-6.432609	-2.685404	gene:FVEG_10183
gene:FVEG_10189	0.0013578086	1.6219701E-5	Up	4.851189	2.2783384	gene:FVEG_10189
gene:FVEG_10190	0.0036990927	6.142105E-4	Up	4.9269376	2.3006911	gene:FVEG_10190
gene:FVEG_10201	0.002435144	2.1187255E-4	Down	-10.1986065	-3.3503	gene:FVEG_10201
gene:FVEG_10213	0.0016102826	5.2339044E-5	Down	-3.137034	-1.6494011	gene:FVEG_10213
gene:FVEG_10215	0.01352321	0.0055600316	Up	3.902798	1.9645088	gene:FVEG_10215
gene:FVEG_10227	0.0018570758	9.87766E-5	Down	-2.0763614	-1.0540576	gene:FVEG_10227
gene:FVEG_10229	0.004863984	0.0010849054	Up	2.417081	1.2732658	gene:FVEG_10229
gene:FVEG_10232	0.0017784403	7.973443E-5	Down	-2.7312758	-1.449575	gene:FVEG_10232
gene:FVEG_10233	9.2351384E-4	3.340639E-7	Up	69.20944	6.112897	gene:FVEG_10233
gene:FVEG_10237	0.0014692681	3.5724355E-5	Down	-2.673589	-1.4187777	gene:FVEG_10237
gene:FVEG_10255	0.002435144	2.1570847E-4	Down	-5.836998	-2.5452266	gene:FVEG_10255
gene:FVEG_10256	0.0014972509	4.1840372E-5	Up	2.078062	1.0552387	gene:FVEG_10256
gene:FVEG_10258	0.0014692681	3.658114E-5	Down	-3.9787776	-1.9923253	gene:FVEG_10258
gene:FVEG_10263	0.0013932538	2.4702906E-5	Up	2.2247448	1.1536398	gene:FVEG_10263
gene:FVEG_10264	0.046198715	0.028776517	Up	2.6024852	1.37989	gene:FVEG_10264
gene:FVEG_10265	0.026972739	0.014354862	Up	3.2284148	1.6908259	gene:FVEG_10265
gene:FVEG_10266	0.048749045	0.030767431	Down	-2.5649815	-1.3589483	gene:FVEG_10266
gene:FVEG_10277	0.0029209917	3.503166E-4	Down	-2.7403705	-1.454371	gene:FVEG_10277
gene:FVEG_10286	0.0051483335	0.0011920155	Up	2.0473838	1.0337815	gene:FVEG_10286
gene:FVEG_10292	0.0017952179	8.275136E-5	Down	-2.172326	-1.1192406	gene:FVEG_10292
gene:FVEG_10312	0.0013504557	1.3282324E-5	Up	6.931248	2.7931151	gene:FVEG_10312
gene:FVEG_10332	0.0031812957	4.3468727E-4	Up	40.07649	5.324684	gene:FVEG_10332
gene:FVEG_10341	0.0030359523	3.879238E-4	Up	2.2467399	1.1678331	gene:FVEG_10341
gene:FVEG_10357	0.0013932538	2.5567788E-5	Down	-2.2844915	-1.1918731	gene:FVEG_10357
gene:FVEG_10361	0.005673422	0.0014377481	Up	2.1141496	1.0800774	gene:FVEG_10361
gene:FVEG_10364	0.002023456	1.369046E-4	Down	-2.0595367	-1.0423198	gene:FVEG_10364
gene:FVEG_10365	0.0051483335	0.0011915211	Down	-2.4421167	-1.2881322	gene:FVEG_10365
gene:FVEG_10366	0.0024517116	2.2584944E-4	Down	-3.8486733	-1.9443612	gene:FVEG_10366
gene:FVEG_10384	0.0013960444	2.6174055E-5	Up	2.1841037	1.1270413	gene:FVEG_10384
gene:FVEG_10401	0.003162761	4.2654492E-4	Down	-2.2124074	-1.145617	gene:FVEG_10401
gene:FVEG_10404	0.0013504557	9.55261E-6	Down	-3.7567308	-1.9094777	gene:FVEG_10404
gene:FVEG_10408	0.0027444507	3.0152037E-4	Up	2.8842645	1.5282035	gene:FVEG_10408
gene:FVEG_10417	0.0064839865	0.0018174865	Up	3.9242733	1.9724255	gene:FVEG_10417
gene:FVEG_10422	0.0024625605	2.2984567E-4	Down	-2.0553756	-1.039402	gene:FVEG_10422
gene:FVEG_10428	0.017664786	0.0080267	Down	-9.475998	-3.244278	gene:FVEG_10428
gene:FVEG_10433	0.0013504557	1.29591845E-5	Up	4.0575433	2.0206065	gene:FVEG_10433
gene:FVEG_10437	0.035707034	0.020684175	Down	-2.9399524	-1.5557928	gene:FVEG_10437
gene:FVEG_10441	0.0017952179	8.184472E-5	Up	3.0660336	1.6163735	gene:FVEG_10441
gene:FVEG_13594	0.0018270266	9.047635E-5	Up	4.6328416	2.2118974	gene:FVEG_13594
gene:FVEG_13595	0.0064839865	0.0018171705	Down	-2.2219455	-1.1518234	gene:FVEG_13595
gene:FVEG_13597	0.0019505739	1.1806E-4	Up	11.248246	3.4916282	gene:FVEG_13597
gene:FVEG_13598	0.0025206225	2.4990478E-4	Up	4.2369776	2.0830355	gene:FVEG_13598
gene:FVEG_13599	0.0013504557	1.0283538E-5	Up	3.3085299	1.7261903	gene:FVEG_13599
gene:FVEG_13607	0.032461837	0.018208424	Down	-6.262492	-2.6467369	gene:FVEG_13607
gene:FVEG_13609	0.0053985063	0.0013127337	Down	-2.1121485	-1.0787113	gene:FVEG_13609
gene:FVEG_13616	0.036655672	0.021446593	Down	-2.3635428	-1.240951	gene:FVEG_13616
gene:FVEG_13633	0.0018603152	9.970713E-5	Up	100.905754	6.6568646	gene:FVEG_13633
gene:FVEG_13634	0.0013504557	1.2601004E-5	Up	321.50156	8.328682	gene:FVEG_13634
gene:FVEG_13635	9.828476E-4	1.7563065E-6	Up	20.14932	4.3326592	gene:FVEG_13635
gene:FVEG_13638	0.007272316	0.0021889568	Down	-2.212128	-1.1454349	gene:FVEG_13638
gene:FVEG_13649	0.024464361	0.012553752	Up	3.1942544	1.6754792	gene:FVEG_13649
gene:FVEG_13659	0.0016055858	5.1366747E-5	Down	-11.261765	-3.493361	gene:FVEG_13659
gene:FVEG_13660	0.003439448	5.214498E-4	Down	-2.6138668	-1.3861856	gene:FVEG_13660
gene:FVEG_13662	0.0064051626	0.0017817499	Up	2.079508	1.0562422	gene:FVEG_13662
gene:FVEG_13670	0.022034561	0.010904679	Down	-2.028405	-1.0203457	gene:FVEG_13670
gene:FVEG_13676	0.006697535	0.0019159516	Up	2.6939068	1.4296999	gene:FVEG_13676
gene:FVEG_13687	0.0013578086	1.8471268E-5	Up	2.6857734	1.4253376	gene:FVEG_13687
gene:FVEG_13693	0.027868725	0.01496517	Up	5.1548676	2.3659353	gene:FVEG_13693
gene:FVEG_13701	0.00805048	0.002546229	Down	-2.9573796	-1.5643194	gene:FVEG_13701
gene:FVEG_13703	0.0022344165	1.734803E-4	Down	-2.3377583	-1.2251258	gene:FVEG_13703
gene:FVEG_13707	0.0017652507	7.842361E-5	Up	2.705969	1.4361453	gene:FVEG_13707
gene:FVEG_13717	0.008053692	0.0025480655	Down	-2.5024338	-1.3233318	gene:FVEG_13717
gene:FVEG_13718	0.02431155	0.012433225	Down	-4.0815716	-2.0291247	gene:FVEG_13718
gene:FVEG_13723	0.046372455	0.028908363	Up	3.0366564	1.6024836	gene:FVEG_13723
gene:FVEG_13726	0.0016561769	6.0077335E-5	Up	34.152103	5.0939026	gene:FVEG_13726
gene:FVEG_13727	0.004125003	7.725448E-4	Up	9.635853	3.2684124	gene:FVEG_13727
gene:FVEG_13728	0.015620621	0.0068250685	Up	7.5738506	2.921027	gene:FVEG_13728
gene:FVEG_13735	0.009320608	0.003210073	Down	-2.1688201	-1.1169105	gene:FVEG_13735
gene:FVEG_13755	0.008207178	0.002633422	Down	-37.677467	-5.23563	gene:FVEG_13755
gene:FVEG_13764	0.034202717	0.019540925	Down	-2.0846426	-1.0598	gene:FVEG_13764
gene:FVEG_13770	0.004420172	8.9763635E-4	Up	2.0122542	1.0088125	gene:FVEG_13770
gene:FVEG_13789	0.0019204624	1.1380322E-4	Up	8.066732	3.0119843	gene:FVEG_13789
gene:FVEG_13790	0.0016891869	6.695473E-5	Up	38.631878	5.27172	gene:FVEG_13790
gene:FVEG_13793	0.002498024	2.4232782E-4	Up	45.842773	5.5186224	gene:FVEG_13793
gene:FVEG_13794	0.0034259483	5.135744E-4	Up	15.586854	3.9622579	gene:FVEG_13794
gene:FVEG_13795	0.014409683	0.006110974	Up	10.217269	3.3529377	gene:FVEG_13795
gene:FVEG_13801	0.014409418	0.0061093937	Down	-11.243366	-3.491002	gene:FVEG_13801
gene:FVEG_13808	0.024485858	0.012574763	Up	3.181653	1.6697764	gene:FVEG_13808
gene:FVEG_13817	0.0083854105	0.002724155	Down	-3.7558758	-1.9091493	gene:FVEG_13817
gene:FVEG_13822	0.00488549	0.0010966716	Up	6.8238864	2.7705936	gene:FVEG_13822
gene:FVEG_13830	0.0017192401	7.0555005E-5	Up	2.6590784	1.4109262	gene:FVEG_13830
gene:FVEG_08287	0.014976431	0.006439835	Up	3.2766488	1.712221	gene:FVEG_08287
gene:FVEG_08293	0.008028629	0.0025376817	Up	3.2527683	1.701668	gene:FVEG_08293
gene:FVEG_08301	0.0042131734	8.1011554E-4	Up	5.539647	2.469794	gene:FVEG_08301
gene:FVEG_08312	0.0014692681	3.7628466E-5	Up	57.15985	5.8369303	gene:FVEG_08312
gene:FVEG_08316	0.0019204624	1.1321759E-4	Up	5.9191027	2.5653784	gene:FVEG_08316
gene:FVEG_08317	0.0175256	0.007943129	Up	7.793427	2.9622579	gene:FVEG_08317
gene:FVEG_08320	0.007979366	0.002514793	Up	4.7710767	2.254315	gene:FVEG_08320
gene:FVEG_08322	0.02147816	0.0105479425	Up	2.4872134	1.3145303	gene:FVEG_08322
gene:FVEG_08336	0.0042639365	8.385811E-4	Up	3.8725855	1.953297	gene:FVEG_08336
gene:FVEG_08341	0.010868249	0.004011086	Up	4.014745	2.0053084	gene:FVEG_08341
gene:FVEG_08354	0.0041726553	7.9258217E-4	Up	2.3034704	1.203809	gene:FVEG_08354
gene:FVEG_08368	0.0019204624	1.1418072E-4	Down	-9.487549	-3.2460353	gene:FVEG_08368
gene:FVEG_08372	0.0053985063	0.0013123262	Up	8.30985	3.0548224	gene:FVEG_08372
gene:FVEG_08373	0.0021943874	1.6523867E-4	Up	2.7424943	1.4554887	gene:FVEG_08373
gene:FVEG_08374	0.020363329	0.009799878	Down	-2.4768112	-1.3084838	gene:FVEG_08374
gene:FVEG_08376	0.028534058	0.015430023	Up	2.0934768	1.0659009	gene:FVEG_08376
gene:FVEG_08378	0.0016577467	6.182345E-5	Up	4.7461987	2.2467725	gene:FVEG_08378
gene:FVEG_08383	0.036093563	0.021000026	Down	-2.5446818	-1.3474852	gene:FVEG_08383
gene:FVEG_08385	0.0054442137	0.0013307667	Down	-2.8359401	-1.5038271	gene:FVEG_08385
gene:FVEG_08388	0.0052264156	0.0012268437	Down	-3.2691493	-1.7089152	gene:FVEG_08388
gene:FVEG_08396	0.002488911	2.4016696E-4	Down	-49.736835	-5.636243	gene:FVEG_08396
gene:FVEG_08408	0.0023218172	1.8973889E-4	Up	3.6653063	1.8739338	gene:FVEG_08408
gene:FVEG_08414	0.005235231	0.0012346708	Down	-6.655616	-2.7345722	gene:FVEG_08414
gene:FVEG_08421	0.0044548362	9.1193867E-4	Down	-4.1623054	-2.0573828	gene:FVEG_08421
gene:FVEG_08436	0.0048406147	0.0010713078	Up	12.820368	3.6803658	gene:FVEG_08436
gene:FVEG_08439	0.0022044396	1.6776391E-4	Down	-2.728842	-1.4482888	gene:FVEG_08439
gene:FVEG_08441	0.0013504557	5.61139E-6	Up	4.0627356	2.0224514	FST1
gene:FVEG_08447	0.03931546	0.023483515	Up	2.3803365	1.2511655	gene:FVEG_08447
gene:FVEG_08451	0.0054442137	0.0013367869	Down	-3.087106	-1.626255	gene:FVEG_08451
gene:FVEG_08453	0.032254748	0.018056612	Down	-3.0923228	-1.628691	gene:FVEG_08453
gene:FVEG_08463	0.0013504557	9.3792E-6	Down	-6.557679	-2.7131853	gene:FVEG_08463
gene:FVEG_08484	0.0016247552	5.5181546E-5	Down	-2.7330384	-1.4505057	gene:FVEG_08484
gene:FVEG_08500	0.0121521335	0.004719754	Up	2.3960392	1.2606515	gene:FVEG_08500
gene:FVEG_08512	0.028958553	0.015710816	Up	2.2504146	1.1701908	gene:FVEG_08512
gene:FVEG_08515	0.036032546	0.020946166	Up	2.0079346	1.0057123	gene:FVEG_08515
gene:FVEG_08525	0.028818876	0.0156163415	Down	-5.536311	-2.468925	gene:FVEG_08525
gene:FVEG_08527	0.022711523	0.011365018	Down	-2.3520207	-1.2339008	gene:FVEG_08527
gene:FVEG_08532	0.0035850722	5.6694844E-4	Up	3.6634054	1.8731854	gene:FVEG_08532
gene:FVEG_08543	0.0015233635	4.639214E-5	Up	2.9266856	1.5492678	gene:FVEG_08543
gene:FVEG_08546	0.0018901421	1.0380736E-4	Down	-2.1130822	-1.0793488	gene:FVEG_08546
gene:FVEG_08549	0.010082752	0.003590709	Down	-2.8545299	-1.5132531	gene:FVEG_08549
gene:FVEG_08552	0.014208555	0.0059750057	Up	15.7899885	3.9809382	gene:FVEG_08552
gene:FVEG_08558	0.002591462	2.669623E-4	Up	2.0319142	1.0228395	gene:FVEG_08558
gene:FVEG_08559	0.0013504557	9.375332E-6	Up	24.521646	4.615984	gene:FVEG_08559
gene:FVEG_08567	0.035287336	0.020383524	Down	-2.0253763	-1.01819	gene:FVEG_08567
gene:FVEG_08568	0.011655274	0.004447626	Down	-4.500812	-2.1701853	gene:FVEG_08568
gene:FVEG_08578	0.03018817	0.016549047	Up	8.462127	3.0810204	gene:FVEG_08578
gene:FVEG_08579	0.0017952179	8.258324E-5	Up	3.093247	1.629122	gene:FVEG_08579
gene:FVEG_08593	0.0063767023	0.0017679853	Up	47.078934	5.5570097	gene:FVEG_08593
gene:FVEG_08603	0.005978767	0.001580889	Up	4.5775785	2.1945846	gene:FVEG_08603
gene:FVEG_08615	0.0073625594	0.0022296237	Down	-2.2643616	-1.1791043	gene:FVEG_08615
gene:FVEG_08629	0.0013504557	1.1167851E-5	Down	-6.9342084	-2.7937312	gene:FVEG_08629
gene:FVEG_08635	0.0013343348	4.486759E-6	Down	-9.02969	-3.1746764	gene:FVEG_08635
gene:FVEG_08636	0.0032571289	4.583294E-4	Down	-20.661016	-4.3688393	gene:FVEG_08636
gene:FVEG_08638	9.246414E-4	9.741203E-7	Down	-16.135149	-4.012135	gene:FVEG_08638
gene:FVEG_08643	0.002485958	2.3779272E-4	Down	-2.7685883	-1.4691505	gene:FVEG_08643
gene:FVEG_08655	0.01283169	0.0051475815	Up	2.056949	1.0405059	gene:FVEG_08655
gene:FVEG_08668	0.0028801188	3.3993117E-4	Down	-2.4592924	-1.2982433	gene:FVEG_08668
gene:FVEG_08669	0.0059555154	0.0015650372	Up	2.2645435	1.1792202	gene:FVEG_08669
gene:FVEG_08680	0.015989982	0.0070271846	Up	2.904439	1.5382595	gene:FVEG_08680
gene:FVEG_08699	0.004720768	0.0010181293	Down	-2.1920495	-1.1322803	gene:FVEG_08699
gene:FVEG_08700	0.001502093	4.377406E-5	Down	-3.0481503	-1.607934	gene:FVEG_08700
gene:FVEG_08702	0.012002892	0.004642651	Down	-2.0886307	-1.0625573	gene:FVEG_08702
gene:FVEG_08706	0.037338655	0.021989413	Up	2.170234	1.1178505	gene:FVEG_08706
gene:FVEG_08710	0.005838508	0.0015098974	Up	2.5685098	1.3609315	gene:FVEG_08710
gene:FVEG_08711	0.005953836	0.001563192	Up	4.0816493	2.0291522	gene:FVEG_08711
gene:FVEG_08712	0.0021678228	1.5963137E-4	Up	3.5742824	1.8376536	gene:FVEG_08712
gene:FVEG_08719	0.010778628	0.003959339	Up	3.3067102	1.7253966	gene:FVEG_08719
gene:FVEG_08727	0.011295331	0.0042435178	Up	2.2938857	1.1977935	gene:FVEG_08727
gene:FVEG_08732	0.002435144	2.1680338E-4	Up	6.093719	2.607323	gene:FVEG_08732
gene:FVEG_08738	0.0013932538	2.3621946E-5	Down	-9.171524	-3.1971614	gene:FVEG_08738
gene:FVEG_08742	0.0013504557	8.881294E-6	Down	-3.8361087	-1.9396436	gene:FVEG_08742
gene:FVEG_08749	0.0031655622	4.2953785E-4	Down	-59.598747	-5.89721	gene:FVEG_08749
gene:FVEG_08767	0.019068656	0.008982515	Down	-2.031641	-1.0226455	gene:FVEG_08767
gene:FVEG_08768	0.0042131734	8.1054243E-4	Down	-2.5751626	-1.3646635	gene:FVEG_08768
gene:FVEG_08772	0.0032058074	4.417731E-4	Up	2.553145	1.3522754	gene:FVEG_08772
gene:FVEG_08774	0.017398633	0.007860764	Up	2.0269902	1.0193391	gene:FVEG_08774
gene:FVEG_08777	0.0018500877	9.3905386E-5	Up	2.0533752	1.0379972	gene:FVEG_08777
gene:FVEG_08778	0.006761258	0.0019455669	Up	2.125014	1.0874723	gene:FVEG_08778
gene:FVEG_08781	0.0037117638	6.206444E-4	Up	6.263091	2.646875	gene:FVEG_08781
gene:FVEG_08782	0.0014579768	3.0541007E-5	Down	-5.186975	-2.3748934	gene:FVEG_08782
gene:FVEG_08792	0.032777097	0.018439205	Up	8.713316	3.1232219	gene:FVEG_08792
gene:FVEG_08793	0.007864647	0.0024650146	Down	-2.0373676	-1.0267063	gene:FVEG_08793
gene:FVEG_08796	0.0043021296	8.541521E-4	Down	-6.414034	-2.681232	gene:FVEG_08796
gene:FVEG_08798	0.0032211873	4.4671245E-4	Down	-2.6381848	-1.3995456	gene:FVEG_08798
gene:FVEG_08800	0.030973153	0.017096145	Down	-6.437084	-2.6864073	gene:FVEG_08800
gene:FVEG_08806	0.0036782403	6.049195E-4	Up	7.693132	2.943571	gene:FVEG_08806
gene:FVEG_08813	0.0072749467	0.002190622	Down	-3.3716853	-1.7534698	gene:FVEG_08813
gene:FVEG_08821	0.0013504557	1.358574E-5	Down	-6.979808	-2.8031874	gene:FVEG_08821
gene:FVEG_08822	0.017560005	0.00796409	Down	-2.729137	-1.4484447	gene:FVEG_08822
gene:FVEG_08851	0.0013504557	1.45212825E-5	Up	2.518908	1.3327985	gene:FVEG_08851
gene:FVEG_08852	0.04797053	0.030123793	Down	-3.6000955	-1.8480352	gene:FVEG_08852
gene:FVEG_08868	0.02135181	0.010462692	Up	2.068438	1.0485418	gene:FVEG_08868
gene:FVEG_08872	0.0016075138	5.1596377E-5	Up	68.326294	6.094369	gene:FVEG_08872
gene:FVEG_08873	0.04533597	0.028077444	Up	3.1816535	1.6697767	gene:FVEG_08873
gene:FVEG_08880	0.040624436	0.024468213	Up	2.4173234	1.2734104	gene:FVEG_08880
gene:FVEG_08888	0.003246265	4.5508365E-4	Down	-5.9905505	-2.5826886	gene:FVEG_08888
gene:FVEG_08889	0.0017090226	6.913409E-5	Down	-5.34927	-2.419342	gene:FVEG_08889
gene:FVEG_08891	0.002226569	1.7188472E-4	Down	-85.184975	-6.412527	GAOB
gene:FVEG_08893	0.031041212	0.017149527	Up	4.242204	2.084814	gene:FVEG_08893
gene:FVEG_12816	0.0014635971	3.4107245E-5	Down	-3.0361207	-1.6022291	gene:FVEG_12816
gene:FVEG_12827	0.0018046557	8.48375E-5	Down	-4.0939865	-2.0335064	gene:FVEG_12827
gene:FVEG_12836	0.0056444774	0.0014217596	Down	-8.089232	-3.016003	gene:FVEG_12836
gene:FVEG_12842	0.0048142984	0.0010586159	Down	-2.1147277	-1.0804719	gene:FVEG_12842
gene:FVEG_12848	0.002367686	2.0178729E-4	Down	-3.965428	-1.9874766	gene:FVEG_12848
gene:FVEG_12857	0.018032655	0.008282651	Down	-4.1585712	-2.056088	gene:FVEG_12857
gene:FVEG_12859	0.023598272	0.011948219	Down	-2.6644702	-1.4138486	gene:FVEG_12859
gene:FVEG_12861	0.0030315607	3.8674485E-4	Up	2.4552312	1.2958589	gene:FVEG_12861
gene:FVEG_12866	0.01378037	0.0057106954	Down	-2.1056678	-1.0742779	gene:FVEG_12866
gene:FVEG_12867	0.0013504557	1.283381E-5	Down	-6.4253197	-2.6837683	gene:FVEG_12867
gene:FVEG_12873	0.030640395	0.016850032	Down	-3.0183175	-1.5937445	gene:FVEG_12873
gene:FVEG_12879	0.006660102	0.0018920281	Up	3.669797	1.8757002	gene:FVEG_12879
gene:FVEG_12886	0.0018994121	1.0854918E-4	Down	-4.5088916	-2.172773	gene:FVEG_12886
gene:FVEG_12892	0.0075067645	0.0022961101	Up	3.7499716	1.9068797	gene:FVEG_12892
gene:FVEG_12893	0.014357287	0.0060785133	Down	-2.1574025	-1.1092954	gene:FVEG_12893
gene:FVEG_12907	0.007519207	0.0023038776	Down	-2.2294483	-1.1566868	gene:FVEG_12907
gene:FVEG_12928	0.0013504557	1.0539585E-5	Up	6.6147604	2.725689	gene:FVEG_12928
gene:FVEG_12929	0.0017952179	8.145744E-5	Up	2.8285375	1.5000563	gene:FVEG_12929
gene:FVEG_12932	0.045599565	0.028291803	Up	2.904439	1.5382595	gene:FVEG_12932
gene:FVEG_12933	0.0054526245	0.001343118	Up	2.1794374	1.1239557	gene:FVEG_12933
gene:FVEG_12950	0.0016247552	5.798975E-5	Up	39.7176	5.3117065	gene:FVEG_12950
gene:FVEG_12953	0.029472625	0.01603366	Down	-4.597228	-2.2007642	gene:FVEG_12953
gene:FVEG_12954	0.0016247552	5.707506E-5	Up	2.2364721	1.1612247	gene:FVEG_12954
gene:FVEG_12957	0.003588171	5.747508E-4	Down	-9.347181	-3.2245314	gene:FVEG_12957
gene:FVEG_12961	0.0178538	0.008155552	Up	116.08678	6.85906	gene:FVEG_12961
gene:FVEG_12962	0.0086244205	0.0028376048	Up	4.091445	2.0326104	gene:FVEG_12962
gene:FVEG_12965	0.0030676133	3.9665797E-4	Up	2.219543	1.1502626	gene:FVEG_12965
gene:FVEG_12968	0.005347658	0.0012833523	Up	2.7183058	1.4427078	gene:FVEG_12968
gene:FVEG_12971	0.0034259483	5.149046E-4	Down	-2.7577145	-1.4634731	gene:FVEG_12971
gene:FVEG_13016	0.00462686	9.815694E-4	Up	4.0043435	2.0015657	gene:FVEG_13016
gene:FVEG_13017	0.0029058089	3.4570062E-4	Up	3.9858558	1.9948895	gene:FVEG_13017
gene:FVEG_13025	0.001979742	1.274059E-4	Up	24.831656	4.6341085	gene:FVEG_13025
gene:FVEG_13039	0.0056844326	0.0014457249	Down	-10.138882	-3.3418267	gene:FVEG_13039
gene:FVEG_13041	0.024984999	0.012925294	Down	-15.679859	-3.9708407	gene:FVEG_13041
gene:FVEG_13044	0.011666917	0.0044532577	Down	-2.377286	-1.2493154	gene:FVEG_13044
gene:FVEG_13047	0.001802446	8.422584E-5	Down	-3.628966	-1.8595586	gene:FVEG_13047
gene:FVEG_13051	0.020655243	0.009997188	Up	2.1661777	1.1151516	gene:FVEG_13051
gene:FVEG_13055	0.0063127372	0.0017360992	Down	-3.1432378	-1.6522514	gene:FVEG_13055
gene:FVEG_13057	0.030028602	0.016427916	Down	-3.3220992	-1.7320951	gene:FVEG_13057
gene:FVEG_13058	0.0061984872	0.0016832096	Down	-3.054879	-1.6111152	gene:FVEG_13058
gene:FVEG_10490	0.0036874285	6.0755777E-4	Up	38.56117	5.269077	gene:FVEG_10490
gene:FVEG_10513	0.020168765	0.009656921	Up	2.1508288	1.1048927	gene:FVEG_10513
gene:FVEG_10520	0.0013932538	2.486983E-5	Up	9.125576	3.1899157	gene:FVEG_10520
gene:FVEG_10524	0.0025174634	2.476251E-4	Up	3.202594	1.679241	gene:FVEG_10524
gene:FVEG_10526	0.004045751	7.393018E-4	Up	32.6561	5.0292807	gene:FVEG_10526
gene:FVEG_10531	0.002435144	2.1683688E-4	Down	-3.117775	-1.6405168	gene:FVEG_10531
gene:FVEG_10534	0.0056767357	0.0014426104	Up	2.351843	1.2337918	gene:FVEG_10534
gene:FVEG_10539	0.0037112972	6.194319E-4	Up	25.747047	4.686335	gene:FVEG_10539
gene:FVEG_10540	0.0021916132	1.6480645E-4	Up	26.986814	4.754183	gene:FVEG_10540
gene:FVEG_10545	0.003437382	5.2012556E-4	Up	12.534696	3.647855	gene:FVEG_10545
gene:FVEG_10546	0.022714403	0.011368774	Up	7.322157	2.8722687	gene:FVEG_10546
gene:FVEG_10547	0.0029505207	3.590434E-4	Up	15.067959	3.913412	gene:FVEG_10547
gene:FVEG_10550	0.0013504557	1.5112177E-5	Up	108.371025	6.7598352	gene:FVEG_10550
gene:FVEG_10551	0.008224616	0.0026476902	Up	79.12364	6.306037	gene:FVEG_10551
gene:FVEG_10569	0.0014692681	3.451909E-5	Down	-4.0758653	-2.0271063	gene:FVEG_10569
gene:FVEG_10571	0.013434675	0.0055085723	Down	-5.9560018	-2.5743442	gene:FVEG_10571
gene:FVEG_10577	0.007138576	0.002120333	Up	2.8780186	1.5250759	gene:FVEG_10577
gene:FVEG_10580	0.0043273987	8.6380413E-4	Up	2.287564	1.1938121	gene:FVEG_10580
gene:FVEG_10584	0.034417745	0.019712873	Down	-2.8237424	-1.4976084	gene:FVEG_10584
gene:FVEG_10611	0.006847858	0.0019774637	Down	-2.710274	-1.4384387	gene:FVEG_10611
gene:FVEG_10612	0.0028634241	3.369497E-4	Down	-2.2170672	-1.1486526	gene:FVEG_10612
gene:FVEG_10622	0.03191745	0.017815752	Down	-2.0612075	-1.0434898	gene:FVEG_10622
gene:FVEG_10627	0.004333827	8.66924E-4	Up	27.655792	4.78951	gene:FVEG_10627
gene:FVEG_10633	0.016794581	0.0074885963	Down	-7.588026	-2.9237247	gene:FVEG_10633
gene:FVEG_10634	0.041782092	0.025369827	Down	-5.8684597	-2.5529819	gene:FVEG_10634
gene:FVEG_10636	0.0043796827	8.8718254E-4	Down	-2.326126	-1.2179292	gene:FVEG_10636
gene:FVEG_10658	0.0061279708	0.0016467965	Up	3.3307076	1.7358286	gene:FVEG_10658
gene:FVEG_10665	0.0019204624	1.153059E-4	Down	-6.214065	-2.6355374	gene:FVEG_10665
gene:FVEG_10672	0.004045751	7.410234E-4	Down	-5.0239735	-2.3288288	gene:FVEG_10672
gene:FVEG_10677	0.0051483335	0.0011903903	Down	-2.3153894	-1.2112548	gene:FVEG_10677
gene:FVEG_10685	0.003913152	6.9163187E-4	Down	-34.306305	-5.100402	gene:FVEG_10685
gene:FVEG_10686	0.0018399359	9.249942E-5	Down	-20.320553	-4.3448677	gene:FVEG_10686
gene:FVEG_10691	0.013953807	0.00580674	Up	2.365854	1.2423611	gene:FVEG_10691
gene:FVEG_10697	0.0016248184	5.8277572E-5	Down	-7.2938385	-2.8666782	gene:FVEG_10697
gene:FVEG_10707	0.0031688132	4.304084E-4	Up	3.59093	1.8443575	gene:FVEG_10707
gene:FVEG_10708	0.0014579768	2.9742314E-5	Down	-21.652847	-4.436485	gene:FVEG_10708
gene:FVEG_10710	0.02787642	0.014977726	Up	4.561603	2.1895409	gene:FVEG_10710
gene:FVEG_10716	0.0074497955	0.002268871	Up	2.2032	1.1396005	gene:FVEG_10716
gene:FVEG_10719	0.01113738	0.0041569807	Up	2.447249	1.2911608	gene:FVEG_10719
gene:FVEG_10720	0.0054442137	0.0013306589	Up	2.6174269	1.3881493	gene:FVEG_10720
gene:FVEG_10722	0.0048494847	0.0010752474	Up	2.7597086	1.4645159	gene:FVEG_10722
gene:FVEG_10729	0.002568229	2.585131E-4	Up	5.369027	2.4246607	gene:FVEG_10729
gene:FVEG_10767	0.001502093	4.3741467E-5	Down	-4.1317415	-2.04675	gene:FVEG_10767
gene:FVEG_10768	0.026865484	0.014254224	Up	2.4299638	1.2809348	gene:FVEG_10768
gene:FVEG_10770	0.0013504557	1.3178391E-5	Up	3.8974142	1.9625173	gene:FVEG_10770
gene:FVEG_10771	0.0030385852	3.8929057E-4	Up	3.028875	1.5987821	gene:FVEG_10771
gene:FVEG_10772	0.0042522606	8.323493E-4	Down	-3.6657445	-1.8741062	gene:FVEG_10772
gene:FVEG_10780	0.0018570758	9.678391E-5	Up	43.066223	5.428485	gene:FVEG_10780
gene:FVEG_10782	0.0058273766	0.0015048645	Up	7.4121723	2.8898964	gene:FVEG_10782
gene:FVEG_10784	0.0024695676	2.3375342E-4	Up	52.961235	5.726865	gene:FVEG_10784
gene:FVEG_10786	0.0013504557	1.1583041E-5	Up	7.814229	2.9661036	gene:FVEG_10786
gene:FVEG_10789	0.0046100975	9.761343E-4	Down	-5.6818295	-2.5063555	gene:FVEG_10789
gene:FVEG_10794	0.030150745	0.016522387	Up	2.0624473	1.0443573	gene:FVEG_10794
gene:FVEG_10795	0.00310091	4.074836E-4	Up	5.548899	2.4722016	gene:FVEG_10795
gene:FVEG_10798	0.04853734	0.030604143	Down	-2.2693534	-1.1822813	gene:FVEG_10798
gene:FVEG_10804	0.014315193	0.0060475636	Down	-2.1334567	-1.0931928	gene:FVEG_10804
gene:FVEG_10806	0.014020498	0.0058544935	Up	3.070539	1.6184919	gene:FVEG_10806
gene:FVEG_10816	0.0013504557	1.1791002E-5	Up	2.7052767	1.4357761	gene:FVEG_10816
gene:FVEG_10817	0.0015233635	4.5096425E-5	Up	5.6151166	2.489316	gene:FVEG_10817
gene:FVEG_10828	0.0013932538	2.5211764E-5	Up	3.740662	1.9032936	gene:FVEG_10828
gene:FVEG_10829	0.0025127	2.4604693E-4	Down	-4.133302	-2.0472949	gene:FVEG_10829
gene:FVEG_10834	0.0031922383	4.376007E-4	Up	5.480624	2.4543402	gene:FVEG_10834
gene:FVEG_10841	0.012985877	0.0052385456	Down	-4.0161486	-2.0058126	gene:FVEG_10841
gene:FVEG_10843	0.0030582908	3.951409E-4	Down	-5.9082556	-2.5627322	gene:FVEG_10843
gene:FVEG_10844	0.0052530444	0.0012428744	Down	-16.795908	-4.070038	gene:FVEG_10844
gene:FVEG_10846	0.034293525	0.019606782	Down	-6.7468867	-2.754222	gene:FVEG_10846
gene:FVEG_10848	0.0019055088	1.1047835E-4	Down	-3.0993483	-1.6319649	gene:FVEG_10848
gene:FVEG_10849	0.0013504557	9.704017E-6	Down	-2.866112	-1.519095	gene:FVEG_10849
gene:FVEG_10856	0.0014579768	3.1940595E-5	Up	4.190062	2.0669715	gene:FVEG_10856
gene:FVEG_10863	0.031130705	0.017211657	Down	-3.4222856	-1.7749602	gene:FVEG_10863
gene:FVEG_10864	0.046008326	0.02862511	Down	-7.2874694	-2.865418	gene:FVEG_10864
gene:FVEG_10878	0.009768129	0.00342537	Up	4.1074967	2.0382595	gene:FVEG_10878
gene:FVEG_10886	0.0023350695	1.9677634E-4	Up	3.1447868	1.6529622	gene:FVEG_10886
gene:FVEG_10916	0.012203789	0.004759136	Up	2.080348	1.0568249	gene:FVEG_10916
gene:FVEG_10919	0.010526566	0.0038281346	Up	3.3642213	1.7502726	gene:FVEG_10919
gene:FVEG_10921	0.0028577878	3.313799E-4	Down	-8.450823	-3.0790918	gene:FVEG_10921
gene:FVEG_10926	0.002037502	1.4242168E-4	Down	-8.486859	-3.0852308	gene:FVEG_10926
gene:FVEG_10928	0.0047858763	0.0010447607	Down	-3.2767074	-1.7122468	gene:FVEG_10928
gene:FVEG_10935	0.002542132	2.5365263E-4	Up	2.083796	1.059214	gene:FVEG_10935
gene:FVEG_10944	0.0178538	0.008153036	Down	-2.9750607	-1.5729191	gene:FVEG_10944
gene:FVEG_10951	0.013551147	0.0055742795	Down	-22.06764	-4.4638605	gene:FVEG_10951
gene:FVEG_10957	0.0116821835	0.004460275	Down	-503.61725	-8.976184	gene:FVEG_10957
gene:FVEG_10963	0.0024517116	2.2611367E-4	Down	-8.02196	-3.003955	gene:FVEG_10963
gene:FVEG_13987	0.005764113	0.0014790308	Up	6.789607	2.763328	gene:FVEG_13987
gene:FVEG_14005	0.013816771	0.0057314117	Up	2.84712	1.5095032	gene:FVEG_14005
gene:FVEG_14042	0.0019309217	1.1647704E-4	Up	40.70227	5.3470373	gene:FVEG_14042
gene:FVEG_14055	0.035651132	0.020640895	Down	-3.1726775	-1.6657009	gene:FVEG_14055
gene:FVEG_14058	0.0013504557	1.0774084E-5	Down	-3.9394207	-1.9779835	gene:FVEG_14058
gene:FVEG_14059	0.004986548	0.0011303673	Down	-2.7360342	-1.4520862	gene:FVEG_14059
gene:FVEG_14061	0.019562028	0.009280701	Down	-13.010737	-3.7016308	gene:FVEG_14061
gene:FVEG_14075	0.011283064	0.0042343107	Down	-2.6741793	-1.4190962	gene:FVEG_14075
gene:FVEG_14090	0.008538625	0.0027986465	Down	-5.1131935	-2.3542247	gene:FVEG_14090
gene:FVEG_14135	0.0013504557	6.7117785E-6	Down	-8.919479	-3.1569595	gene:FVEG_14135
gene:FVEG_14136	0.001966674	1.24128E-4	Down	-9.156519	-3.1947992	gene:FVEG_14136
gene:FVEG_14137	0.0018297579	9.079806E-5	Down	-2.737931	-1.453086	gene:FVEG_14137
gene:FVEG_14138	0.004666207	9.96642E-4	Down	-7.169263	-2.8418248	gene:FVEG_14138
gene:FVEG_14140	0.0035856848	5.736219E-4	Down	-5.57818	-2.4797945	gene:FVEG_14140
gene:FVEG_14141	0.0031560278	4.244912E-4	Down	-170.82701	-7.4163923	gene:FVEG_14141
gene:FVEG_14164	0.0028634241	3.354246E-4	Up	2.2114022	1.1449614	gene:FVEG_14164
gene:FVEG_14173	9.828476E-4	1.6324835E-6	Up	23.932793	4.580917	gene:FVEG_14173
gene:FVEG_14174	0.002953552	3.605416E-4	Up	23.510782	4.5552506	gene:FVEG_14174

## Sheet: Table S6 Function of all signif
Table S6 F. verticillioides genes with significantly altered mRNA levels compared to control cells after co-cultivation with S. pombe
Table S6/2 Function of all significant genes
Gene ID	p (Corr)	p	Regulation	FC	Log FC	Gene symbol	Functions
FVEG_06121	0.000923514	1.06257e-07	Up	526.293	9.03972	gene:FVEG_06121	Conserved hypothetical protein [Source:BROAD_G_moniliformis;Acc:FVEG_06121]
FVEG_11864	0.00135046	6.31803e-06	Up	474.545	8.8904	gene:FVEG_11864	Putative nitrilase [Source:UniProtKB/TrEMBL;Acc:Q19A54]
FVEG_00990	0.000923514	5.61069e-07	Up	446.698	8.80316	gene:FVEG_00990	Conserved hypothetical protein [Source:BROAD_G_moniliformis;Acc:FVEG_00990]
FVEG_08014	0.000923514	5.98411e-07	Up	329.447	8.3639	gene:FVEG_08014	Conserved hypothetical protein [Source:BROAD_G_moniliformis;Acc:FVEG_08014]
FVEG_13634	0.00135046	1.2601e-05	Up	321.502	8.32868	gene:FVEG_13634	Hypothetical protein [Source:BROAD_G_moniliformis;Acc:FVEG_13634]
FVEG_01198	0.00135046	7.62229e-06	Up	285.671	8.15821	gene:FVEG_01198	Hypothetical protein similar to IZH family channel protein Izh3 [Source:BROAD_G_moniliformis;Acc:FVEG_01198]
FVEG_08931	0.00135046	6.66615e-06	Up	202.34	7.66064	gene:FVEG_08931	Conserved hypothetical protein [Source:BROAD_G_moniliformis;Acc:FVEG_08931]
FVEG_13898	0.0014636	3.38597e-05	Up	170.02	7.40956	gene:FVEG_13898	Hypothetical protein similar to succinyl-CoA:3-ketoacid-coenzyme A transferase [Source:BROAD_G_moniliformis;Acc:FVEG_13898]
FVEG_11665	0.000923514	4.82983e-07	Up	150.155	7.23031	gene:FVEG_11665	Conserved hypothetical protein [Source:BROAD_G_moniliformis;Acc:FVEG_11665]
FVEG_03355	0.00117323	2.51047e-06	Up	120.499	6.91288	gene:FVEG_03355	Chaperone protein hchA [Source:BROAD_G_moniliformis;Acc:FVEG_03355]
FVEG_12961	0.0178538	0.00815555	Up	116.087	6.85906	gene:FVEG_12961	Conserved hypothetical protein [Source:BROAD_G_moniliformis;Acc:FVEG_12961]
FVEG_10550	0.00135046	1.51122e-05	Up	108.371	6.75984	gene:FVEG_10550	Conserved hypothetical protein [Source:BROAD_G_moniliformis;Acc:FVEG_10550]
FVEG_13633	0.00186032	9.97071e-05	Up	100.906	6.65686	gene:FVEG_13633	Conserved hypothetical protein [Source:BROAD_G_moniliformis;Acc:FVEG_13633]
FVEG_07883	0.0102899	0.00370326	Up	100.499	6.65104	gene:FVEG_07883	Conserved hypothetical protein [Source:BROAD_G_moniliformis;Acc:FVEG_07883]
FVEG_12808	0.00241911	0.000208536	Up	90.3777	6.49789	gene:FVEG_12808	Conserved hypothetical protein [Source:BROAD_G_moniliformis;Acc:FVEG_12808]
FVEG_04490	0.0152648	0.00661362	Up	87.6999	6.4545	gene:FVEG_04490	Predicted protein [Source:BROAD_G_moniliformis;Acc:FVEG_04490]
FVEG_06785	0.0455034	0.0282043	Up	82.6753	6.36938	gene:FVEG_06785	Conserved hypothetical protein [Source:BROAD_G_moniliformis;Acc:FVEG_06785]
FVEG_10551	0.00822462	0.00264769	Up	79.1236	6.30604	gene:FVEG_10551	Conserved hypothetical protein [Source:BROAD_G_moniliformis;Acc:FVEG_10551]
FVEG_01700	0.00192046	0.000114551	Up	74.5632	6.22039	gene:FVEG_01700	Conserved hypothetical protein [Source:BROAD_G_moniliformis;Acc:FVEG_01700]
FVEG_10233	0.000923514	3.34064e-07	Up	69.2094	6.1129	gene:FVEG_10233	Conserved hypothetical protein [Source:BROAD_G_moniliformis;Acc:FVEG_10233]
FVEG_13111	0.00135781	1.65654e-05	Up	68.6032	6.1002	gene:FVEG_13111	Conserved hypothetical protein [Source:BROAD_G_moniliformis;Acc:FVEG_13111]
FVEG_08872	0.00160751	5.15964e-05	Up	68.3263	6.09437	gene:FVEG_08872	Hypothetical protein [Source:BROAD_G_moniliformis;Acc:FVEG_08872]
FVEG_13530	0.00147797	4.02097e-05	Up	65.4176	6.03161	gene:FVEG_13530	Conserved hypothetical protein [Source:BROAD_G_moniliformis;Acc:FVEG_13530]
FVEG_08312	0.00146927	3.76285e-05	Up	57.1598	5.83693	gene:FVEG_08312	Hypothetical protein [Source:BROAD_G_moniliformis;Acc:FVEG_08312]
FVEG_03616	0.000923514	6.58712e-07	Up	53.6497	5.7455	gene:FVEG_03616	Hypothetical protein [Source:BROAD_G_moniliformis;Acc:FVEG_03616]
FVEG_10784	0.00246957	0.000233753	Up	52.9612	5.72687	gene:FVEG_10784	Hypothetical protein similar to sarcosine dehydrogenase [Source:BROAD_G_moniliformis;Acc:FVEG_10784]
FVEG_08593	0.0063767	0.00176799	Up	47.0789	5.55701	gene:FVEG_08593	Conserved hypothetical protein [Source:BROAD_G_moniliformis;Acc:FVEG_08593]
FVEG_01519	0.000923514	3.58061e-07	Up	47.0398	5.55581	gene:FVEG_01519	Hypothetical protein similar to myo-inositol transporter [Source:BROAD_G_moniliformis;Acc:FVEG_01519]
FVEG_13793	0.00249802	0.000242328	Up	45.8428	5.51862	gene:FVEG_13793	Hypothetical protein similar to dehydrogenase [Source:BROAD_G_moniliformis;Acc:FVEG_13793]
FVEG_10780	0.00185708	9.67839e-05	Up	43.0662	5.42849	gene:FVEG_10780	Hypothetical protein similar to iron-sulfur cluster-binding protein [Source:BROAD_G_moniliformis;Acc:FVEG_10780]
FVEG_14042	0.00193092	0.000116477	Up	40.7023	5.34704	gene:FVEG_14042	Molybdenum cofactor biosynthesis protein C [Source:BROAD_G_moniliformis;Acc:FVEG_14042]
FVEG_10332	0.0031813	0.000434687	Up	40.0765	5.32468	gene:FVEG_10332	Conserved hypothetical protein [Source:BROAD_G_moniliformis;Acc:FVEG_10332]
FVEG_12950	0.00162476	5.79898e-05	Up	39.7176	5.31171	gene:FVEG_12950	Conserved hypothetical protein [Source:BROAD_G_moniliformis;Acc:FVEG_12950]
FVEG_12419	0.00303595	0.0003877	Up	38.9757	5.2845	gene:FVEG_12419	Hypothetical protein [Source:BROAD_G_moniliformis;Acc:FVEG_12419]
FVEG_13790	0.00168919	6.69547e-05	Up	38.6319	5.27172	gene:FVEG_13790	Hypothetical protein similar to reductase [Source:BROAD_G_moniliformis;Acc:FVEG_13790]
FVEG_10490	0.00368743	0.000607558	Up	38.5612	5.26908	gene:FVEG_10490	Conserved hypothetical protein [Source:BROAD_G_moniliformis;Acc:FVEG_10490]
FVEG_06554	0.0169716	0.00759174	Up	37.9248	5.24507	gene:FVEG_06554	Hypothetical protein [Source:BROAD_G_moniliformis;Acc:FVEG_06554]
FVEG_01102	0.00772979	0.00240778	Up	37.0442	5.21117	gene:FVEG_01102	Predicted protein [Source:BROAD_G_moniliformis;Acc:FVEG_01102]
FVEG_12671	0.00189941	0.000106081	Up	36.7035	5.19785	gene:FVEG_12671	Predicted protein [Source:BROAD_G_moniliformis;Acc:FVEG_12671]
FVEG_09310	0.00638715	0.00177153	Up	36.2517	5.17998	gene:FVEG_09310	Conserved hypothetical protein [Source:BROAD_G_moniliformis;Acc:FVEG_09310]
FVEG_11031	0.00188928	0.000101893	Up	34.6203	5.11355	gene:FVEG_11031	Conserved hypothetical protein [Source:BROAD_G_moniliformis;Acc:FVEG_11031]
FVEG_13980	0.010184	0.00365479	Up	34.5407	5.11022	gene:FVEG_13980	Hypothetical protein similar to dienelactone hydrolase [Source:BROAD_G_moniliformis;Acc:FVEG_13980]
FVEG_11865	0.0030767	0.000398147	Up	34.3658	5.1029	gene:FVEG_11865	Conserved hypothetical protein [Source:BROAD_G_moniliformis;Acc:FVEG_11865]
FVEG_13726	0.00165618	6.00773e-05	Up	34.1521	5.0939	gene:FVEG_13726	Conserved hypothetical protein [Source:BROAD_G_moniliformis;Acc:FVEG_13726]
FVEG_05653	0.00145798	3.02259e-05	Up	33.2521	5.05537	gene:FVEG_05653	Conserved hypothetical protein [Source:BROAD_G_moniliformis;Acc:FVEG_05653]
FVEG_10526	0.00404575	0.000739302	Up	32.6561	5.02928	gene:FVEG_10526	Conserved hypothetical protein [Source:BROAD_G_moniliformis;Acc:FVEG_10526]
FVEG_13574	0.00171924	7.06502e-05	Up	31.9646	4.9984	gene:FVEG_13574	Hypothetical protein [Source:BROAD_G_moniliformis;Acc:FVEG_13574]
FVEG_09367	0.0392892	0.0234599	Up	30.6614	4.93835	gene:FVEG_09367	Hypothetical protein [Source:BROAD_G_moniliformis;Acc:FVEG_09367]
FVEG_06519	0.00135046	6.76012e-06	Up	30.452	4.92847	gene:FVEG_06519	Hypothetical protein [Source:BROAD_G_moniliformis;Acc:FVEG_06519]
FVEG_09380	0.00139325	2.57753e-05	Up	29.3035	4.873	gene:FVEG_09380	Predicted protein [Source:BROAD_G_moniliformis;Acc:FVEG_09380]
FVEG_10131	0.00658425	0.00185871	Up	29.1603	4.86594	gene:FVEG_10131	Conserved hypothetical protein [Source:BROAD_G_moniliformis;Acc:FVEG_10131]
FVEG_03307	0.030951	0.0170808	Up	28.9386	4.85492	gene:FVEG_03307	Hypothetical protein [Source:BROAD_G_moniliformis;Acc:FVEG_03307]
FVEG_10627	0.00433383	0.000866924	Up	27.6558	4.78951	gene:FVEG_10627	Hypothetical protein similar to aldoxime dehydratase [Source:BROAD_G_moniliformis;Acc:FVEG_10627]
FVEG_03432	0.00718317	0.00214735	Up	26.9972	4.75474	gene:FVEG_03432	Conserved hypothetical protein [Source:BROAD_G_moniliformis;Acc:FVEG_03432]
FVEG_10540	0.00219161	0.000164806	Up	26.9868	4.75418	gene:FVEG_10540	Conserved hypothetical protein [Source:BROAD_G_moniliformis;Acc:FVEG_10540]
FVEG_10539	0.0037113	0.000619432	Up	25.747	4.68633	gene:FVEG_10539	Predicted protein [Source:BROAD_G_moniliformis;Acc:FVEG_10539]
FVEG_11810	0.00482374	0.00106315	Up	25.7006	4.68373	gene:FVEG_11810	Hypothetical protein similar to rapid ALkalinization Factor family protein [Source:BROAD_G_moniliformis;Acc:FVEG_11810]
FVEG_09943	0.00135046	1.34611e-05	Up	25.2542	4.65845	gene:FVEG_09943	Hypothetical protein [Source:BROAD_G_moniliformis;Acc:FVEG_09943]
FVEG_13025	0.00197974	0.000127406	Up	24.8317	4.63411	gene:FVEG_13025	Conserved hypothetical protein [Source:BROAD_G_moniliformis;Acc:FVEG_13025]
FVEG_08559	0.00135046	9.37533e-06	Up	24.5216	4.61598	gene:FVEG_08559	Conserved hypothetical protein [Source:BROAD_G_moniliformis;Acc:FVEG_08559]
FVEG_14173	0.000982848	1.63248e-06	Up	23.9328	4.58092	gene:FVEG_14173	Hypothetical protein [Source:BROAD_G_moniliformis;Acc:FVEG_14173]
FVEG_14174	0.00295355	0.000360542	Up	23.5108	4.55525	gene:FVEG_14174	Hypothetical protein [Source:BROAD_G_moniliformis;Acc:FVEG_14174]
FVEG_12207	0.0304853	0.0167337	Up	23.5032	4.55479	gene:FVEG_12207	Conserved hypothetical protein [Source:BROAD_G_moniliformis;Acc:FVEG_12207]
FVEG_09012	0.00135781	1.79601e-05	Up	22.6843	4.50362	gene:FVEG_09012	Hypothetical protein similar to alpha-ketoglutarate dependent xanthine dioxygenase [Source:BROAD_G_moniliformis;Acc:FVEG_09012]
FVEG_00026	0.00133094	4.07905e-06	Up	22.6541	4.5017	gene:FVEG_00026	Hypothetical protein [Source:BROAD_G_moniliformis;Acc:FVEG_00026]
FVEG_05530	0.00979256	0.0034393	Up	22.5619	4.49582	gene:FVEG_05530	Conserved hypothetical protein [Source:BROAD_G_moniliformis;Acc:FVEG_05530]
FVEG_11225	0.00517984	0.00120972	Up	22.4977	4.4917	gene:FVEG_11225	Conserved hypothetical protein [Source:BROAD_G_moniliformis;Acc:FVEG_11225]
FVEG_09841	0.0140081	0.00584648	Up	21.6925	4.43912	gene:FVEG_09841	Conserved hypothetical protein [Source:BROAD_G_moniliformis;Acc:FVEG_09841]
FVEG_04789	0.0334619	0.0189798	Up	21.5888	4.43221	gene:FVEG_04789	Conserved hypothetical protein [Source:BROAD_G_moniliformis;Acc:FVEG_04789]
FVEG_09939	0.00162476	5.78159e-05	Up	21.3746	4.41783	gene:FVEG_09939	Conserved hypothetical protein [Source:BROAD_G_moniliformis;Acc:FVEG_09939]
FVEG_13635	0.000982848	1.75631e-06	Up	20.1493	4.33266	gene:FVEG_13635	Conserved hypothetical protein [Source:BROAD_G_moniliformis;Acc:FVEG_13635]
FVEG_03213	0.037549	0.0221414	Up	19.5453	4.28875	gene:FVEG_03213	Conserved hypothetical protein [Source:BROAD_G_moniliformis;Acc:FVEG_03213]
FVEG_11893	0.000982848	1.69903e-06	Up	19.3175	4.27183	gene:FVEG_11893	Hypothetical protein similar to zinc-containing alcohol dehydrogenase superfamily [Source:BROAD_G_moniliformis;Acc:FVEG_11893]
FVEG_13577	0.0211956	0.0103429	Up	19.0733	4.25349	gene:FVEG_13577	Conserved hypothetical protein [Source:BROAD_G_moniliformis;Acc:FVEG_13577]
FVEG_12647	0.00279767	0.000317525	Up	18.3667	4.19902	gene:FVEG_12647	Conserved hypothetical protein [Source:BROAD_G_moniliformis;Acc:FVEG_12647]
FVEG_09971	0.0075137	0.00230142	Up	18.3386	4.19681	gene:FVEG_09971	Hypothetical protein similar to iron-sulfur cluster-binding protein [Source:BROAD_G_moniliformis;Acc:FVEG_09971]
FVEG_03380	0.00185009	9.43709e-05	Up	17.7031	4.14593	gene:FVEG_03380	Conserved hypothetical protein [Source:BROAD_G_moniliformis;Acc:FVEG_03380]
FVEG_03465	0.010876	0.00401506	Up	16.7408	4.0653	gene:FVEG_03465	Predicted protein [Source:BROAD_G_moniliformis;Acc:FVEG_03465]
FVEG_12687	0.00196667	0.000124846	Up	16.1344	4.01207	gene:FVEG_12687	Hypothetical protein similar to monosaccharide transporter [Source:BROAD_G_moniliformis;Acc:FVEG_12687]
FVEG_08552	0.0142086	0.00597501	Up	15.79	3.98094	gene:FVEG_08552	Conserved hypothetical protein [Source:BROAD_G_moniliformis;Acc:FVEG_08552]
FVEG_13794	0.00342595	0.000513574	Up	15.5869	3.96226	gene:FVEG_13794	Conserved hypothetical protein [Source:BROAD_G_moniliformis;Acc:FVEG_13794]
FVEG_04922	0.0034921	0.000534822	Up	15.5177	3.95584	gene:FVEG_04922	Predicted protein [Source:BROAD_G_moniliformis;Acc:FVEG_04922]
FVEG_13474	0.00986833	0.00347572	Up	15.1583	3.92204	gene:FVEG_13474	Conserved hypothetical protein [Source:BROAD_G_moniliformis;Acc:FVEG_13474]
FVEG_10547	0.00295052	0.000359043	Up	15.068	3.91341	gene:FVEG_10547	Conserved hypothetical protein [Source:BROAD_G_moniliformis;Acc:FVEG_10547]
FVEG_06799	0.0152994	0.00663326	Up	15.0501	3.9117	gene:FVEG_06799	Hypothetical protein similar to ethanolamine utilization protein eutQ [Source:BROAD_G_moniliformis;Acc:FVEG_06799]
FVEG_05626	0.00188928	0.000102929	Up	14.6427	3.87211	gene:FVEG_05626	Conserved hypothetical protein [Source:BROAD_G_moniliformis;Acc:FVEG_05626]
FVEG_09404	0.00595342	0.00156145	Up	14.4538	3.85338	gene:FVEG_09404	Acid phosphatase precursor [Source:BROAD_G_moniliformis;Acc:FVEG_09404]
FVEG_01575	0.00553662	0.00137571	Up	14.4029	3.84829	HYD4	Hydrophobin 4 [Source:UniProtKB/TrEMBL;Acc:Q6YF29]
FVEG_07736	0.00282025	0.00032444	Up	14.117	3.81936	gene:FVEG_07736	Ammonium transporter 2 [Source:BROAD_G_moniliformis;Acc:FVEG_07736]
FVEG_03274	0.038718	0.0230083	Up	14.1085	3.81849	gene:FVEG_03274	Conserved hypothetical protein [Source:BROAD_G_moniliformis;Acc:FVEG_03274]
FVEG_12284	0.000924641	1.11562e-06	Up	13.636	3.76935	gene:FVEG_12284	Hypothetical protein [Source:BROAD_G_moniliformis;Acc:FVEG_12284]
FVEG_11959	0.00466621	0.000997063	Up	13.5852	3.76397	gene:FVEG_11959	Hypothetical protein [Source:BROAD_G_moniliformis;Acc:FVEG_11959]
FVEG_04570	0.00358011	0.000565799	Up	12.9687	3.69697	gene:FVEG_04570	Conserved hypothetical protein [Source:BROAD_G_moniliformis;Acc:FVEG_04570]
FVEG_09077	0.00133094	4.23007e-06	Up	12.8888	3.68804	gene:FVEG_09077	Hypothetical protein similar to stress-responsive gene product [Source:BROAD_G_moniliformis;Acc:FVEG_09077]
FVEG_08436	0.00484061	0.00107131	Up	12.8204	3.68037	gene:FVEG_08436	Conserved hypothetical protein [Source:BROAD_G_moniliformis;Acc:FVEG_08436]
FVEG_10545	0.00343738	0.000520126	Up	12.5347	3.64785	gene:FVEG_10545	Conserved hypothetical protein [Source:BROAD_G_moniliformis;Acc:FVEG_10545]
FVEG_04326	0.00243039	0.000210251	Up	12.5166	3.64577	gene:FVEG_04326	Conserved hypothetical protein [Source:BROAD_G_moniliformis;Acc:FVEG_04326]
FVEG_11962	0.00425278	0.000833743	Up	11.9977	3.58468	gene:FVEG_11962	Conserved hypothetical protein [Source:BROAD_G_moniliformis;Acc:FVEG_11962]
FVEG_12508	0.0105352	0.00383234	Up	11.8077	3.56166	gene:FVEG_12508	Conserved hypothetical protein [Source:BROAD_G_moniliformis;Acc:FVEG_12508]
FVEG_03381	0.00264703	0.00027943	Up	11.5079	3.52455	gene:FVEG_03381	Conserved hypothetical protein [Source:BROAD_G_moniliformis;Acc:FVEG_03381]
FVEG_03627	0.00135046	1.28218e-05	Up	11.3197	3.50076	gene:FVEG_03627	Conserved hypothetical protein [Source:BROAD_G_moniliformis;Acc:FVEG_03627]
FVEG_13597	0.00195057	0.00011806	Up	11.2482	3.49163	gene:FVEG_13597	Hypothetical protein similar to D-arabinitol dehydrogenase [Source:BROAD_G_moniliformis;Acc:FVEG_13597]
FVEG_12202	0.00145798	3.15876e-05	Up	11.246	3.49135	gene:FVEG_12202	Conserved hypothetical protein [Source:BROAD_G_moniliformis;Acc:FVEG_12202]
FVEG_03157	0.00604093	0.00160472	Up	11.2095	3.48665	gene:FVEG_03157	Conserved hypothetical protein [Source:BROAD_G_moniliformis;Acc:FVEG_03157]
FVEG_09760	0.00117635	2.70166e-06	Up	11.1808	3.48295	gene:FVEG_09760	Pyrimidine precursor biosynthesis enzyme THI12 [Source:BROAD_G_moniliformis;Acc:FVEG_09760]
FVEG_04725	0.00400323	0.00072244	Up	10.94	3.45154	gene:FVEG_04725	Hypothetical protein similar to acetoacetyl-CoA synthase [Source:BROAD_G_moniliformis;Acc:FVEG_04725]
FVEG_07555	0.00253943	0.000252681	Up	10.9146	3.44819	gene:FVEG_07555	Ammonium transporter MEP2 [Source:BROAD_G_moniliformis;Acc:FVEG_07555]
FVEG_03160	0.00862505	0.00283957	Up	10.9006	3.44634	gene:FVEG_03160	Conserved hypothetical protein [Source:BROAD_G_moniliformis;Acc:FVEG_03160]
FVEG_07163	0.00146927	3.69276e-05	Up	10.7886	3.43144	gene:FVEG_07163	Conserved hypothetical protein [Source:BROAD_G_moniliformis;Acc:FVEG_07163]
FVEG_03379	0.00404575	0.000741014	Up	10.5479	3.39888	PKS4	Polyketide synthase [Source:UniProtKB/TrEMBL;Acc:Q6RKL1]
FVEG_13944	0.00135046	1.23913e-05	Up	10.503	3.39274	gene:FVEG_13944	Hypothetical protein [Source:BROAD_G_moniliformis;Acc:FVEG_13944]
FVEG_13163	0.00174419	7.49999e-05	Up	10.4512	3.38559	gene:FVEG_13163	Conserved hypothetical protein [Source:BROAD_G_moniliformis;Acc:FVEG_13163]
FVEG_13294	0.00139325	2.49769e-05	Up	10.3433	3.37063	gene:FVEG_13294	Conserved hypothetical protein [Source:BROAD_G_moniliformis;Acc:FVEG_13294]
FVEG_13887	0.00295052	0.00035927	Up	10.3189	3.36722	gene:FVEG_13887	Conserved hypothetical protein [Source:BROAD_G_moniliformis;Acc:FVEG_13887]
FVEG_13795	0.0144097	0.00611097	Up	10.2173	3.35294	gene:FVEG_13795	Conserved hypothetical protein [Source:BROAD_G_moniliformis;Acc:FVEG_13795]
FVEG_12548	0.00444241	0.00090532	Up	10.1844	3.34829	gene:FVEG_12548	Predicted protein [Source:BROAD_G_moniliformis;Acc:FVEG_12548]
FVEG_04321	0.00650893	0.0018272	Up	9.92055	3.31042	gene:FVEG_04321	Predicted protein [Source:BROAD_G_moniliformis;Acc:FVEG_04321]
FVEG_07248	0.0205837	0.00995628	Up	9.8969	3.30698	gene:FVEG_07248	Hypothetical protein similar to aldehyde dehydrogenase [Source:BROAD_G_moniliformis;Acc:FVEG_07248]
FVEG_02429	0.00297007	0.000370333	Up	9.89173	3.30622	gene:FVEG_02429	Conserved hypothetical protein [Source:BROAD_G_moniliformis;Acc:FVEG_02429]
FVEG_11955	0.0205295	0.00992168	Up	9.85708	3.30116	CAT1	Catalase [Source:UniProtKB/TrEMBL;Acc:B8XX00]
FVEG_03267	0.00774286	0.0024158	Up	9.84718	3.29971	gene:FVEG_03267	Conserved hypothetical protein [Source:BROAD_G_moniliformis;Acc:FVEG_03267]
FVEG_13727	0.004125	0.000772545	Up	9.63585	3.26841	gene:FVEG_13727	Conserved hypothetical protein [Source:BROAD_G_moniliformis;Acc:FVEG_13727]
FVEG_12376	0.0142258	0.00598372	Up	9.50135	3.24813	gene:FVEG_12376	Hypothetical protein [Source:BROAD_G_moniliformis;Acc:FVEG_12376]
FVEG_12282	0.0154581	0.00672643	Up	9.36185	3.22679	gene:FVEG_12282	Hypothetical protein [Source:BROAD_G_moniliformis;Acc:FVEG_12282]
FVEG_10520	0.00139325	2.48698e-05	Up	9.12558	3.18992	gene:FVEG_10520	Conserved hypothetical protein [Source:BROAD_G_moniliformis;Acc:FVEG_10520]
FVEG_13318	0.00695509	0.00204077	Up	8.99273	3.16876	gene:FVEG_13318	Hypothetical protein [Source:BROAD_G_moniliformis;Acc:FVEG_13318]
FVEG_03316	0.00259478	0.000267833	Up	8.9633	3.16403	gene:FVEG_03316	Conserved hypothetical protein [Source:BROAD_G_moniliformis;Acc:FVEG_03316]
FVEG_09339	0.014269	0.00600915	Up	8.76838	3.13231	gene:FVEG_09339	Conserved hypothetical protein [Source:BROAD_G_moniliformis;Acc:FVEG_09339]
FVEG_13943	0.00417266	0.0007913	Up	8.71332	3.12322	gene:FVEG_13943	Conserved hypothetical protein [Source:BROAD_G_moniliformis;Acc:FVEG_13943]
FVEG_08792	0.0327771	0.0184392	Up	8.71332	3.12322	gene:FVEG_08792	Conserved hypothetical protein [Source:BROAD_G_moniliformis;Acc:FVEG_08792]
FVEG_11517	0.00135046	9.02415e-06	Up	8.54945	3.09583	gene:FVEG_11517	Conserved hypothetical protein [Source:BROAD_G_moniliformis;Acc:FVEG_11517]
FVEG_12611	0.00282756	0.000325569	Up	8.54407	3.09492	gene:FVEG_12611	Conserved hypothetical protein [Source:BROAD_G_moniliformis;Acc:FVEG_12611]
FVEG_08578	0.0301882	0.016549	Up	8.46213	3.08102	gene:FVEG_08578	Conserved hypothetical protein [Source:BROAD_G_moniliformis;Acc:FVEG_08578]
FVEG_08372	0.00539851	0.00131233	Up	8.30985	3.05482	gene:FVEG_08372	Predicted protein [Source:BROAD_G_moniliformis;Acc:FVEG_08372]
FVEG_11811	0.0279482	0.0150193	Up	8.30953	3.05477	gene:FVEG_11811	Conserved hypothetical protein [Source:BROAD_G_moniliformis;Acc:FVEG_11811]
FVEG_10135	0.00243514	0.000213379	Up	8.28678	3.05081	gene:FVEG_10135	Hypothetical protein similar to FMN-dependent dehydrogenase [Source:BROAD_G_moniliformis;Acc:FVEG_10135]
FVEG_09406	0.00135781	1.76259e-05	Up	8.28162	3.04991	gene:FVEG_09406	Conserved hypothetical protein [Source:BROAD_G_moniliformis;Acc:FVEG_09406]
FVEG_11059	0.00463922	0.000985138	Up	8.25341	3.04499	gene:FVEG_11059	Hypothetical protein similar to MFS trichothecene efflux pump [Source:BROAD_G_moniliformis;Acc:FVEG_11059]
FVEG_05598	0.0494368	0.0312872	Up	8.13562	3.02425	gene:FVEG_05598	Hypothetical protein similar to amino acid permease [Source:BROAD_G_moniliformis;Acc:FVEG_05598]
FVEG_11788	0.00139325	2.17453e-05	Up	8.13488	3.02412	gene:FVEG_11788	Conserved hypothetical protein [Source:BROAD_G_moniliformis;Acc:FVEG_11788]
FVEG_13789	0.00192046	0.000113803	Up	8.06673	3.01198	gene:FVEG_13789	Hypothetical protein similar to cytochrome P450 monooxygenase [Source:BROAD_G_moniliformis;Acc:FVEG_13789]
FVEG_11090	0.0219553	0.0108501	Up	8.06385	3.01147	gene:FVEG_11090	Conserved hypothetical protein [Source:BROAD_G_moniliformis;Acc:FVEG_11090]
FVEG_12675	0.025938	0.0135954	Up	8.01701	3.00306	gene:FVEG_12675	Conserved hypothetical protein [Source:BROAD_G_moniliformis;Acc:FVEG_12675]
FVEG_00006	0.0034921	0.000535308	Up	7.89711	2.98133	gene:FVEG_00006	Conserved hypothetical protein [Source:BROAD_G_moniliformis;Acc:FVEG_00006]
FVEG_04923	0.00517984	0.00121025	Up	7.88405	2.97894	gene:FVEG_04923	Conserved hypothetical protein [Source:BROAD_G_moniliformis;Acc:FVEG_04923]
FVEG_05362	0.0047078	0.00101313	Up	7.84538	2.97184	gene:FVEG_05362	Conserved hypothetical protein [Source:BROAD_G_moniliformis;Acc:FVEG_05362]
FVEG_13229	0.00243514	0.000215464	Up	7.81491	2.96623	gene:FVEG_13229	Conserved hypothetical protein [Source:BROAD_G_moniliformis;Acc:FVEG_13229]
FVEG_10786	0.00135046	1.1583e-05	Up	7.81423	2.9661	gene:FVEG_10786	Hypothetical protein similar to INDA1 protein [Source:BROAD_G_moniliformis;Acc:FVEG_10786]
FVEG_08317	0.0175256	0.00794313	Up	7.79343	2.96226	gene:FVEG_08317	Conserved hypothetical protein [Source:BROAD_G_moniliformis;Acc:FVEG_08317]
FVEG_11838	0.00507439	0.00116131	Up	7.75059	2.95431	gene:FVEG_11838	Hypothetical protein similar to metallo-beta-lactamase family protein [Source:BROAD_G_moniliformis;Acc:FVEG_11838]
FVEG_08806	0.00367824	0.00060492	Up	7.69313	2.94357	gene:FVEG_08806	Hypothetical protein similar to NADP(+)-dependent dehydrogenase [Source:BROAD_G_moniliformis;Acc:FVEG_08806]
FVEG_01683	0.00517984	0.00120667	Up	7.65765	2.9369	gene:FVEG_01683	Conserved hypothetical protein [Source:BROAD_G_moniliformis;Acc:FVEG_01683]
FVEG_01369	0.011432	0.00432166	Up	7.62668	2.93105	gene:FVEG_01369	Hypothetical protein similar to extracellular triacylglycerol lipase [Source:BROAD_G_moniliformis;Acc:FVEG_01369]
FVEG_10036	0.0157965	0.00692618	Up	7.58776	2.92367	gene:FVEG_10036	Conserved hypothetical protein [Source:BROAD_G_moniliformis;Acc:FVEG_10036]
FVEG_13728	0.0156206	0.00682507	Up	7.57385	2.92103	gene:FVEG_13728	Conserved hypothetical protein [Source:BROAD_G_moniliformis;Acc:FVEG_13728]
FVEG_12567	0.0367863	0.0215492	Up	7.48135	2.9033	gene:FVEG_12567	Conserved hypothetical protein [Source:BROAD_G_moniliformis;Acc:FVEG_12567]
FVEG_10782	0.00582738	0.00150486	Up	7.41217	2.8899	gene:FVEG_10782	Hypothetical protein similar to sarcosine oxidase [Source:BROAD_G_moniliformis;Acc:FVEG_10782]
FVEG_04323	0.00146927	3.63818e-05	Up	7.33066	2.87394	gene:FVEG_04323	Hypothetical protein similar to nucleoside transporter [Source:BROAD_G_moniliformis;Acc:FVEG_04323]
FVEG_10546	0.0227144	0.0113688	Up	7.32216	2.87227	gene:FVEG_10546	Hypothetical protein [Source:BROAD_G_moniliformis;Acc:FVEG_10546]
FVEG_11866	0.0164091	0.00727322	Up	7.32117	2.87207	gene:FVEG_11866	Hypothetical protein [Source:BROAD_G_moniliformis;Acc:FVEG_11866]
FVEG_06565	0.00534954	0.00128533	Up	7.32065	2.87197	gene:FVEG_06565	Conserved hypothetical protein [Source:BROAD_G_moniliformis;Acc:FVEG_06565]
FVEG_07758	0.00854578	0.00280563	Up	7.266	2.86116	gene:FVEG_07758	Conserved hypothetical protein [Source:BROAD_G_moniliformis;Acc:FVEG_07758]
FVEG_05301	0.0137086	0.00566978	Up	7.2611	2.86019	gene:FVEG_05301	Conserved hypothetical protein [Source:BROAD_G_moniliformis;Acc:FVEG_05301]
FVEG_03084	0.00135046	6.96679e-06	Up	7.19167	2.84633	gene:FVEG_03084	41 kDa peptidyl-prolyl cis-trans isomerase [Source:BROAD_G_moniliformis;Acc:FVEG_03084]
FVEG_12228	0.00135046	5.34989e-06	Up	7.17252	2.84248	gene:FVEG_12228	Conserved hypothetical protein [Source:BROAD_G_moniliformis;Acc:FVEG_12228]
FVEG_09667	0.00741499	0.0022523	Up	7.07536	2.8228	gene:FVEG_09667	Conserved hypothetical protein [Source:BROAD_G_moniliformis;Acc:FVEG_09667]
FVEG_12572	0.0137072	0.00566641	Up	6.9958	2.80649	gene:FVEG_12572	Nuclease P1 [Source:BROAD_G_moniliformis;Acc:FVEG_12572]
FVEG_10312	0.00135046	1.32823e-05	Up	6.93125	2.79312	gene:FVEG_10312	Uricase [Source:BROAD_G_moniliformis;Acc:FVEG_10312]
FVEG_01477	0.00135046	1.03616e-05	Up	6.90498	2.78764	gene:FVEG_01477	Alternative oxidase, mitochondrial precursor [Source:BROAD_G_moniliformis;Acc:FVEG_01477]
FVEG_09497	0.00135046	8.73675e-06	Up	6.84647	2.77536	gene:FVEG_09497	Hypothetical protein similar to AMP-binding protein [Source:BROAD_G_moniliformis;Acc:FVEG_09497]
FVEG_13822	0.00488549	0.00109667	Up	6.82389	2.77059	gene:FVEG_13822	Conserved hypothetical protein [Source:BROAD_G_moniliformis;Acc:FVEG_13822]
FVEG_12603	0.00185009	9.37074e-05	Up	6.79984	2.7655	gene:FVEG_12603	Conserved hypothetical protein [Source:BROAD_G_moniliformis;Acc:FVEG_12603]
FVEG_13987	0.00576411	0.00147903	Up	6.78961	2.76333	gene:FVEG_13987	Conserved hypothetical protein [Source:BROAD_G_moniliformis;Acc:FVEG_13987]
FVEG_07586	0.0120762	0.00468086	Up	6.7733	2.75986	gene:FVEG_07586	Conserved hypothetical protein [Source:BROAD_G_moniliformis;Acc:FVEG_07586]
FVEG_05574	0.00135046	1.38761e-05	Up	6.72234	2.74896	gene:FVEG_05574	Conserved hypothetical protein [Source:BROAD_G_moniliformis;Acc:FVEG_05574]
FVEG_11223	0.00135046	1.25349e-05	Up	6.61796	2.72639	gene:FVEG_11223	Hypothetical protein similar to BRT1 [Source:BROAD_G_moniliformis;Acc:FVEG_11223]
FVEG_09371	0.00135781	1.98747e-05	Up	6.61766	2.72632	gene:FVEG_09371	Peroxisomal copper amine oxidase [Source:BROAD_G_moniliformis;Acc:FVEG_09371]
FVEG_12928	0.00135046	1.05396e-05	Up	6.61476	2.72569	gene:FVEG_12928	Hypothetical protein similar to acid phosphatase [Source:BROAD_G_moniliformis;Acc:FVEG_12928]
FVEG_09424	0.0363074	0.0211651	Up	6.58055	2.71821	gene:FVEG_09424	Conserved hypothetical protein [Source:BROAD_G_moniliformis;Acc:FVEG_09424]
FVEG_09858	0.00148011	4.04187e-05	Up	6.46685	2.69306	gene:FVEG_09858	Predicted protein [Source:BROAD_G_moniliformis;Acc:FVEG_09858]
FVEG_03153	0.00544421	0.00133467	Up	6.43521	2.68599	gene:FVEG_03153	Conserved hypothetical protein [Source:BROAD_G_moniliformis;Acc:FVEG_03153]
FVEG_03535	0.00514833	0.00119276	Up	6.43301	2.68549	gene:FVEG_03535	Conserved hypothetical protein [Source:BROAD_G_moniliformis;Acc:FVEG_03535]
FVEG_09508	0.00135046	8.83511e-06	Up	6.41064	2.68047	gene:FVEG_09508	Hypothetical protein similar to ribitol kinase [Source:BROAD_G_moniliformis;Acc:FVEG_09508]
FVEG_02273	0.00296882	0.000369363	Up	6.32032	2.66	gene:FVEG_02273	Conserved hypothetical protein [Source:BROAD_G_moniliformis;Acc:FVEG_02273]
FVEG_04691	0.0143373	0.00606221	Up	6.29413	2.65401	gene:FVEG_04691	Conserved hypothetical protein [Source:BROAD_G_moniliformis;Acc:FVEG_04691]
FVEG_08781	0.00371176	0.000620644	Up	6.26309	2.64688	gene:FVEG_08781	Conserved hypothetical protein [Source:BROAD_G_moniliformis;Acc:FVEG_08781]
FVEG_06910	0.0108431	0.00399518	Up	6.25402	2.64478	gene:FVEG_06910	Conserved hypothetical protein [Source:BROAD_G_moniliformis;Acc:FVEG_06910]
FVEG_02339	0.00112129	2.28507e-06	Up	6.17668	2.62683	gene:FVEG_02339	Serine hydroxymethyltransferase [Source:BROAD_G_moniliformis;Acc:FVEG_02339]
FVEG_11127	0.00135046	1.23096e-05	Up	6.17296	2.62596	gene:FVEG_11127	Conserved hypothetical protein [Source:BROAD_G_moniliformis;Acc:FVEG_11127]
FVEG_08732	0.00243514	0.000216803	Up	6.09372	2.60732	gene:FVEG_08732	Conserved hypothetical protein [Source:BROAD_G_moniliformis;Acc:FVEG_08732]
FVEG_06940	0.00135046	6.73019e-06	Up	6.02741	2.59154	gene:FVEG_06940	4-aminobutyrate aminotransferase [Source:BROAD_G_moniliformis;Acc:FVEG_06940]
FVEG_04582	0.00345267	0.000524901	Up	5.92866	2.56771	gene:FVEG_04582	Conserved hypothetical protein [Source:BROAD_G_moniliformis;Acc:FVEG_04582]
FVEG_08316	0.00192046	0.000113218	Up	5.9191	2.56538	gene:FVEG_08316	Conserved hypothetical protein [Source:BROAD_G_moniliformis;Acc:FVEG_08316]
FVEG_11829	0.00125124	3.18739e-06	Up	5.90896	2.5629	gene:FVEG_11829	Hypothetical protein similar to cytoplasm protein [Source:BROAD_G_moniliformis;Acc:FVEG_11829]
FVEG_06521	0.00788272	0.00247231	Up	5.89128	2.55858	gene:FVEG_06521	Conserved hypothetical protein [Source:BROAD_G_moniliformis;Acc:FVEG_06521]
FVEG_09025	0.00133094	3.77074e-06	Up	5.82613	2.54254	gene:FVEG_09025	Hypothetical protein similar to 3-ketosteroid-delta-1-dehydrogenase [Source:BROAD_G_moniliformis;Acc:FVEG_09025]
FVEG_04337	0.00168401	6.50964e-05	Up	5.72763	2.51794	gene:FVEG_04337	Conserved hypothetical protein [Source:BROAD_G_moniliformis;Acc:FVEG_04337]
FVEG_01689	0.00255918	0.000256075	Up	5.67118	2.50365	gene:FVEG_01689	Hypothetical protein similar to high-affinity iron permease [Source:BROAD_G_moniliformis;Acc:FVEG_01689]
FVEG_13536	0.00558324	0.00139268	Up	5.61733	2.48988	gene:FVEG_13536	Conserved hypothetical protein [Source:BROAD_G_moniliformis;Acc:FVEG_13536]
FVEG_10817	0.00152336	4.50964e-05	Up	5.61512	2.48932	gene:FVEG_10817	Conserved hypothetical protein [Source:BROAD_G_moniliformis;Acc:FVEG_10817]
FVEG_09769	0.00862061	0.00283459	Up	5.57369	2.47863	gene:FVEG_09769	Conserved hypothetical protein [Source:BROAD_G_moniliformis;Acc:FVEG_09769]
FVEG_12646	0.00389822	0.000680601	Up	5.55367	2.47344	gene:FVEG_12646	Conserved hypothetical protein [Source:BROAD_G_moniliformis;Acc:FVEG_12646]
FVEG_10795	0.00310091	0.000407484	Up	5.5489	2.4722	gene:FVEG_10795	Hypothetical protein similar to pectin methylesterase [Source:BROAD_G_moniliformis;Acc:FVEG_10795]
FVEG_08301	0.00421317	0.000810116	Up	5.53965	2.46979	gene:FVEG_08301	Conserved hypothetical protein [Source:BROAD_G_moniliformis;Acc:FVEG_08301]
FVEG_11222	0.00135046	1.44192e-05	Up	5.53934	2.46971	gene:FVEG_11222	Hypothetical protein similar to FAD dependent oxidoreductase superfamily [Source:BROAD_G_moniliformis;Acc:FVEG_11222]
FVEG_10142	0.00146927	3.49512e-05	Up	5.52958	2.46717	gene:FVEG_10142	Conserved hypothetical protein [Source:BROAD_G_moniliformis;Acc:FVEG_10142]
FVEG_07493	0.00246957	0.000232361	Up	5.50301	2.46022	gene:FVEG_07493	Conserved hypothetical protein [Source:BROAD_G_moniliformis;Acc:FVEG_07493]
FVEG_10834	0.00319224	0.000437601	Up	5.48062	2.45434	gene:FVEG_10834	Hypothetical protein similar to urea transporter Dur3 [Source:BROAD_G_moniliformis;Acc:FVEG_10834]
FVEG_03757	0.00139325	2.59422e-05	Up	5.47683	2.45334	gene:FVEG_03757	Hypothetical protein similar to soluble fumarate reductase [Source:BROAD_G_moniliformis;Acc:FVEG_03757]
FVEG_05969	0.00414069	0.000779851	Up	5.47281	2.45228	gene:FVEG_05969	Hypothetical protein similar to nitroalkane oxidase [Source:BROAD_G_moniliformis;Acc:FVEG_05969]
FVEG_02858	0.0146067	0.00622725	Up	5.4709	2.45178	gene:FVEG_02858	Conserved hypothetical protein [Source:BROAD_G_moniliformis;Acc:FVEG_02858]
FVEG_04400	0.00145798	3.14767e-05	Up	5.45082	2.44647	gene:FVEG_04400	Conserved hypothetical protein [Source:BROAD_G_moniliformis;Acc:FVEG_04400]
FVEG_13935	0.00358568	0.00057242	Up	5.43796	2.44306	gene:FVEG_13935	Conserved hypothetical protein [Source:BROAD_G_moniliformis;Acc:FVEG_13935]
FVEG_07246	0.0194493	0.00921531	Up	5.43371	2.44194	gene:FVEG_07246	Conserved hypothetical protein [Source:BROAD_G_moniliformis;Acc:FVEG_07246]
FVEG_00045	0.00135781	1.66254e-05	Up	5.41185	2.43612	gene:FVEG_00045	Conserved hypothetical protein [Source:BROAD_G_moniliformis;Acc:FVEG_00045]
FVEG_13576	0.00269891	0.000288526	Up	5.40456	2.43418	gene:FVEG_13576	Alpha-glucuronidase precursor [Source:BROAD_G_moniliformis;Acc:FVEG_13576]
FVEG_10729	0.00256823	0.000258513	Up	5.36903	2.42466	gene:FVEG_10729	Conserved hypothetical protein [Source:BROAD_G_moniliformis;Acc:FVEG_10729]
FVEG_13979	0.0143782	0.00609324	Up	5.36583	2.4238	gene:FVEG_13979	Conserved hypothetical protein [Source:BROAD_G_moniliformis;Acc:FVEG_13979]
FVEG_01062	0.00196667	0.000120947	Up	5.33621	2.41582	gene:FVEG_01062	Hypothetical protein similar to CAIB/BAIF family enzyme [Source:BROAD_G_moniliformis;Acc:FVEG_01062]
FVEG_03917	0.00914749	0.00311597	Up	5.2435	2.39053	gene:FVEG_03917	Conserved hypothetical protein [Source:BROAD_G_moniliformis;Acc:FVEG_03917]
FVEG_11071	0.00852831	0.00279122	Up	5.24024	2.38963	gene:FVEG_11071	Conserved hypothetical protein [Source:BROAD_G_moniliformis;Acc:FVEG_11071]
FVEG_06591	0.0162019	0.00715335	Up	5.23269	2.38755	gene:FVEG_06591	Conserved hypothetical protein [Source:BROAD_G_moniliformis;Acc:FVEG_06591]
FVEG_09669	0.00183756	9.19341e-05	Up	5.20192	2.37904	gene:FVEG_09669	Conserved hypothetical protein [Source:BROAD_G_moniliformis;Acc:FVEG_09669]
FVEG_01690	0.00135781	1.76811e-05	Up	5.17695	2.3721	gene:FVEG_01690	Iron transport multicopper oxidase FET3 precursor [Source:BROAD_G_moniliformis;Acc:FVEG_01690]
FVEG_12600	0.00385743	0.000664655	Up	5.17496	2.37155	gene:FVEG_12600	Conserved hypothetical protein [Source:BROAD_G_moniliformis;Acc:FVEG_12600]
FVEG_06283	0.00167099	6.28282e-05	Up	5.15952	2.36724	gene:FVEG_06283	Conserved hypothetical protein [Source:BROAD_G_moniliformis;Acc:FVEG_06283]
FVEG_13693	0.0278687	0.0149652	Up	5.15487	2.36594	gene:FVEG_13693	Conserved hypothetical protein [Source:BROAD_G_moniliformis;Acc:FVEG_13693]
FVEG_10119	0.00180529	8.70125e-05	Up	5.13742	2.36104	gene:FVEG_10119	Antigen 1 precursor [Source:BROAD_G_moniliformis;Acc:FVEG_10119]
FVEG_00365	0.00294605	0.000357825	Up	5.12963	2.35886	gene:FVEG_00365	Conserved hypothetical protein [Source:BROAD_G_moniliformis;Acc:FVEG_00365]
FVEG_09737	0.00634862	0.00175697	Up	5.03543	2.33212	gene:FVEG_09737	Conserved hypothetical protein [Source:BROAD_G_moniliformis;Acc:FVEG_09737]
FVEG_05924	0.00645642	0.00180522	Up	5.03183	2.33108	gene:FVEG_05924	Conserved hypothetical protein [Source:BROAD_G_moniliformis;Acc:FVEG_05924]
FVEG_04312	0.00301058	0.000380295	Up	4.99828	2.32143	gene:FVEG_04312	Conserved hypothetical protein [Source:BROAD_G_moniliformis;Acc:FVEG_04312]
FVEG_12000	0.00173407	7.29744e-05	Up	4.99548	2.32062	gene:FVEG_12000	Hypothetical protein [Source:BROAD_G_moniliformis;Acc:FVEG_12000]
FVEG_00235	0.00816818	0.00261092	Up	4.95383	2.30854	gene:FVEG_00235	Conserved hypothetical protein [Source:BROAD_G_moniliformis;Acc:FVEG_00235]
FVEG_10005	0.00757381	0.00232782	Up	4.95141	2.30784	gene:FVEG_10005	Hypothetical protein similar to regulatory protein AlcR [Source:BROAD_G_moniliformis;Acc:FVEG_10005]
FVEG_10190	0.00369909	0.00061421	Up	4.92694	2.30069	gene:FVEG_10190	Conserved hypothetical protein [Source:BROAD_G_moniliformis;Acc:FVEG_10190]
FVEG_07763	0.00488313	0.00109367	Up	4.85574	2.27969	gene:FVEG_07763	Conserved hypothetical protein [Source:BROAD_G_moniliformis;Acc:FVEG_07763]
FVEG_10189	0.00135781	1.62197e-05	Up	4.85119	2.27834	gene:FVEG_10189	Hypothetical protein similar to amidase family protein [Source:BROAD_G_moniliformis;Acc:FVEG_10189]
FVEG_06740	0.030084	0.0164705	Up	4.83993	2.27499	gene:FVEG_06740	Hypothetical protein similar to dioxygenase [Source:BROAD_G_moniliformis;Acc:FVEG_06740]
FVEG_05714	0.00135046	8.06217e-06	Up	4.83689	2.27408	gene:FVEG_05714	Hypothetical protein [Source:BROAD_G_moniliformis;Acc:FVEG_05714]
FVEG_06152	0.00139325	2.47411e-05	Up	4.83149	2.27247	gene:FVEG_06152	Conserved hypothetical protein [Source:BROAD_G_moniliformis;Acc:FVEG_06152]
FVEG_12002	0.00231508	0.000188481	Up	4.82448	2.27037	gene:FVEG_12002	Conserved hypothetical protein [Source:BROAD_G_moniliformis;Acc:FVEG_12002]
FVEG_08320	0.00797937	0.00251479	Up	4.77108	2.25432	gene:FVEG_08320	Conserved hypothetical protein [Source:BROAD_G_moniliformis;Acc:FVEG_08320]
FVEG_08378	0.00165775	6.18234e-05	Up	4.7462	2.24677	gene:FVEG_08378	Conserved hypothetical protein [Source:BROAD_G_moniliformis;Acc:FVEG_08378]
FVEG_05981	0.00180117	8.37289e-05	Up	4.70904	2.23543	gene:FVEG_05981	Conserved hypothetical protein [Source:BROAD_G_moniliformis;Acc:FVEG_05981]
FVEG_05725	0.00922497	0.00316797	Up	4.70573	2.23442	gene:FVEG_05725	Conserved hypothetical protein [Source:BROAD_G_moniliformis;Acc:FVEG_05725]
FVEG_10182	0.00467362	0.000999585	Up	4.67168	2.22394	gene:FVEG_10182	Hypothetical protein similar to endo-1,3(4)-beta-glucanase [Source:BROAD_G_moniliformis;Acc:FVEG_10182]
FVEG_02787	0.00907558	0.00307334	Up	4.65249	2.218	gene:FVEG_02787	Hypothetical protein [Source:BROAD_G_moniliformis;Acc:FVEG_02787]
FVEG_07691	0.0273198	0.0145897	Up	4.64495	2.21566	gene:FVEG_07691	Conserved hypothetical protein [Source:BROAD_G_moniliformis;Acc:FVEG_07691]
FVEG_13594	0.00182703	9.04764e-05	Up	4.63284	2.2119	gene:FVEG_13594	Conserved hypothetical protein [Source:BROAD_G_moniliformis;Acc:FVEG_13594]
FVEG_07782	0.00135046	1.11934e-05	Up	4.61507	2.20635	gene:FVEG_07782	Hypothetical protein similar to GTP cyclohydrolase [Source:BROAD_G_moniliformis;Acc:FVEG_07782]
FVEG_11087	0.00162476	5.52385e-05	Up	4.57974	2.19527	gene:FVEG_11087	Conserved hypothetical protein [Source:BROAD_G_moniliformis;Acc:FVEG_11087]
FVEG_08603	0.00597877	0.00158089	Up	4.57758	2.19458	gene:FVEG_08603	Hypothetical protein similar to NAD(P)H dehydrogenase [Source:BROAD_G_moniliformis;Acc:FVEG_08603]
FVEG_11931	0.00202559	0.000137913	Up	4.56424	2.19038	gene:FVEG_11931	Conserved hypothetical protein [Source:BROAD_G_moniliformis;Acc:FVEG_11931]
FVEG_04808	0.00201103	0.000132785	Up	4.56353	2.19015	gene:FVEG_04808	Hypothetical protein similar to acyl-CoA dehydrogenase family protein [Source:BROAD_G_moniliformis;Acc:FVEG_04808]
FVEG_10710	0.0278764	0.0149777	Up	4.5616	2.18954	gene:FVEG_10710	Conserved hypothetical protein [Source:BROAD_G_moniliformis;Acc:FVEG_10710]
FVEG_04485	0.00368345	0.000606492	Up	4.55623	2.18784	gene:FVEG_04485	Hypothetical protein similar to enoyl-CoA hydratase [Source:BROAD_G_moniliformis;Acc:FVEG_04485]
FVEG_09524	0.00301371	0.000382547	Up	4.55116	2.18624	gene:FVEG_09524	Conserved hypothetical protein [Source:BROAD_G_moniliformis;Acc:FVEG_09524]
FVEG_02183	0.00275713	0.000309095	Up	4.51143	2.17358	gene:FVEG_02183	Hypothetical protein similar to D-arabinitol dehydrogenase [Source:BROAD_G_moniliformis;Acc:FVEG_02183]
FVEG_05003	0.00135046	5.47503e-06	Up	4.50996	2.17311	gene:FVEG_05003	Hypothetical protein similar to xylulose-5-phosphate/fructose-6-phosphate phosphoketolase [Source:BROAD_G_moniliformis;Acc:FVEG_05003]
FVEG_13162	0.00286021	0.000333107	Up	4.47216	2.16097	gene:FVEG_13162	Conserved hypothetical protein [Source:BROAD_G_moniliformis;Acc:FVEG_13162]
FVEG_12453	0.00244633	0.000221102	Up	4.44927	2.15357	gene:FVEG_12453	Conserved hypothetical protein [Source:BROAD_G_moniliformis;Acc:FVEG_12453]
FVEG_01675	0.0486234	0.0306783	Up	4.4366	2.14946	gene:FVEG_01675	Predicted protein [Source:BROAD_G_moniliformis;Acc:FVEG_01675]
FVEG_03141	0.0472394	0.0295884	Up	4.4366	2.14946	gene:FVEG_03141	Predicted protein [Source:BROAD_G_moniliformis;Acc:FVEG_03141]
FVEG_07399	0.00135781	1.95639e-05	Up	4.43606	2.14928	gene:FVEG_07399	Conserved hypothetical protein [Source:BROAD_G_moniliformis;Acc:FVEG_07399]
FVEG_12598	0.00175798	7.75631e-05	Up	4.41943	2.14386	gene:FVEG_12598	Conserved hypothetical protein [Source:BROAD_G_moniliformis;Acc:FVEG_12598]
FVEG_11956	0.00135046	9.27872e-06	Up	4.41548	2.14257	gene:FVEG_11956	Conserved hypothetical protein [Source:BROAD_G_moniliformis;Acc:FVEG_11956]
FVEG_12011	0.00903262	0.0030391	Up	4.41216	2.14149	gene:FVEG_12011	Hypothetical protein similar to protein kinase [Source:BROAD_G_moniliformis;Acc:FVEG_12011]
FVEG_03152	0.0159421	0.006998	Up	4.41034	2.14089	gene:FVEG_03152	Hypothetical protein [Source:BROAD_G_moniliformis;Acc:FVEG_03152]
FVEG_01632	0.0129294	0.00520655	Up	4.37861	2.13047	gene:FVEG_01632	Predicted protein [Source:BROAD_G_moniliformis;Acc:FVEG_01632]
FVEG_01799	0.00532847	0.00127212	Up	4.35673	2.12325	gene:FVEG_01799	Conserved hypothetical protein [Source:BROAD_G_moniliformis;Acc:FVEG_01799]
FVEG_04568	0.00692598	0.00202126	Up	4.35013	2.12106	gene:FVEG_04568	Conserved hypothetical protein [Source:BROAD_G_moniliformis;Acc:FVEG_04568]
FVEG_03450	0.0195127	0.00924736	Up	4.3415	2.1182	gene:FVEG_03450	Conserved hypothetical protein [Source:BROAD_G_moniliformis;Acc:FVEG_03450]
FVEG_11089	0.00601133	0.00159195	Up	4.30111	2.10471	gene:FVEG_11089	Multidrug resistance protein CDR1 [Source:BROAD_G_moniliformis;Acc:FVEG_11089]
FVEG_13575	0.00914749	0.00311689	Up	4.25773	2.09009	gene:FVEG_13575	Conserved hypothetical protein [Source:BROAD_G_moniliformis;Acc:FVEG_13575]
FVEG_11957	0.00135046	7.84567e-06	Up	4.25491	2.08913	gene:FVEG_11957	Conserved hypothetical protein [Source:BROAD_G_moniliformis;Acc:FVEG_11957]
FVEG_11799	0.00135046	5.22134e-06	Up	4.24432	2.08553	gene:FVEG_11799	Conserved hypothetical protein [Source:BROAD_G_moniliformis;Acc:FVEG_11799]
FVEG_08893	0.0310412	0.0171495	Up	4.2422	2.08481	gene:FVEG_08893	Conserved hypothetical protein [Source:BROAD_G_moniliformis;Acc:FVEG_08893]
FVEG_13598	0.00252062	0.000249905	Up	4.23698	2.08304	gene:FVEG_13598	Predicted protein [Source:BROAD_G_moniliformis;Acc:FVEG_13598]
FVEG_06004	0.0351218	0.0202491	Up	4.22699	2.07963	gene:FVEG_06004	Conserved hypothetical protein [Source:BROAD_G_moniliformis;Acc:FVEG_06004]
FVEG_03495	0.00478165	0.00104315	Up	4.21975	2.07716	gene:FVEG_03495	Conserved hypothetical protein [Source:BROAD_G_moniliformis;Acc:FVEG_03495]
FVEG_06359	0.00147055	3.86632e-05	Up	4.21172	2.07441	gene:FVEG_06359	Conserved hypothetical protein [Source:BROAD_G_moniliformis;Acc:FVEG_06359]
FVEG_12001	0.0014636	3.39003e-05	Up	4.19903	2.07006	gene:FVEG_12001	Predicted protein [Source:BROAD_G_moniliformis;Acc:FVEG_12001]
FVEG_10856	0.00145798	3.19406e-05	Up	4.19006	2.06697	gene:FVEG_10856	Conserved hypothetical protein [Source:BROAD_G_moniliformis;Acc:FVEG_10856]
FVEG_03354	0.00216782	0.000159925	Up	4.11271	2.04009	gene:FVEG_03354	Hypothetical protein similar to NADP-dependent alcohol dehydrogenase [Source:BROAD_G_moniliformis;Acc:FVEG_03354]
FVEG_10878	0.00976813	0.00342537	Up	4.1075	2.03826	gene:FVEG_10878	Conserved hypothetical protein [Source:BROAD_G_moniliformis;Acc:FVEG_10878]
FVEG_00464	0.00173407	7.19328e-05	Up	4.09679	2.03449	gene:FVEG_00464	Conserved hypothetical protein [Source:BROAD_G_moniliformis;Acc:FVEG_00464]
FVEG_12962	0.00862442	0.0028376	Up	4.09145	2.03261	gene:FVEG_12962	Conserved hypothetical protein [Source:BROAD_G_moniliformis;Acc:FVEG_12962]
FVEG_00866	0.00145798	3.11921e-05	Up	4.09051	2.03228	gene:FVEG_00866	Sporulation protein SPS19 [Source:BROAD_G_moniliformis;Acc:FVEG_00866]
FVEG_08711	0.00595384	0.00156319	Up	4.08165	2.02915	gene:FVEG_08711	Hypothetical protein similar to transferase family family [Source:BROAD_G_moniliformis;Acc:FVEG_08711]
FVEG_08441	0.00135046	5.61139e-06	Up	4.06274	2.02245	FST1	Putative sugar transporter [Source:UniProtKB/TrEMBL;Acc:A8DCT2]
FVEG_06944	0.00173952	7.40899e-05	Up	4.06193	2.02217	gene:FVEG_06944	Conserved hypothetical protein [Source:BROAD_G_moniliformis;Acc:FVEG_06944]
FVEG_05065	0.0213072	0.0104257	Up	4.06008	2.02151	gene:FVEG_05065	Conserved hypothetical protein [Source:BROAD_G_moniliformis;Acc:FVEG_05065]
FVEG_10979	0.00189774	0.000105	Up	4.05812	2.02081	gene:FVEG_10979	Conserved hypothetical protein [Source:BROAD_G_moniliformis;Acc:FVEG_10979]
FVEG_10433	0.00135046	1.29592e-05	Up	4.05754	2.02061	gene:FVEG_10433	3-ketoacyl-CoA thiolase [Source:BROAD_G_moniliformis;Acc:FVEG_10433]
FVEG_03767	0.0041972	0.000802746	Up	4.05451	2.01953	gene:FVEG_03767	Conserved hypothetical protein [Source:BROAD_G_moniliformis;Acc:FVEG_03767]
FVEG_07438	0.00310192	0.00040999	Up	4.03286	2.0118	gene:FVEG_07438	Conserved hypothetical protein [Source:BROAD_G_moniliformis;Acc:FVEG_07438]
FVEG_08341	0.0108682	0.00401109	Up	4.01474	2.00531	gene:FVEG_08341	Conserved hypothetical protein [Source:BROAD_G_moniliformis;Acc:FVEG_08341]
FVEG_12006	0.00714009	0.00212442	Up	4.01237	2.00445	gene:FVEG_12006	Conserved hypothetical protein [Source:BROAD_G_moniliformis;Acc:FVEG_12006]
FVEG_13016	0.00462686	0.000981569	Up	4.00434	2.00157	gene:FVEG_13016	Hypothetical protein [Source:BROAD_G_moniliformis;Acc:FVEG_13016]
FVEG_11870	0.00221835	0.000170156	Up	3.99794	1.99926	gene:FVEG_11870	Cytochrome c peroxidase, mitochondrial precursor [Source:BROAD_G_moniliformis;Acc:FVEG_11870]
FVEG_12454	0.00295266	0.000359964	Up	3.99293	1.99745	gene:FVEG_12454	Conserved hypothetical protein [Source:BROAD_G_moniliformis;Acc:FVEG_12454]
FVEG_13017	0.00290581	0.000345701	Up	3.98586	1.99489	gene:FVEG_13017	Predicted protein [Source:BROAD_G_moniliformis;Acc:FVEG_13017]
FVEG_11566	0.00921559	0.00315982	Up	3.96822	1.98849	gene:FVEG_11566	Hypothetical protein [Source:BROAD_G_moniliformis;Acc:FVEG_11566]
FVEG_02800	0.00243514	0.000216137	Up	3.95524	1.98377	gene:FVEG_02800	Hypothetical protein similar to enoyl-CoA hydratase/isomerase family protein [Source:BROAD_G_moniliformis;Acc:FVEG_02800]
FVEG_08941	0.00276642	0.000311483	Up	3.94142	1.97872	gene:FVEG_08941	Hypothetical protein similar to aldo-keto reductase [Source:BROAD_G_moniliformis;Acc:FVEG_08941]
FVEG_00089	0.0036228	0.000588787	Up	3.92671	1.97332	gene:FVEG_00089	Conserved hypothetical protein [Source:BROAD_G_moniliformis;Acc:FVEG_00089]
FVEG_10417	0.00648399	0.00181749	Up	3.92427	1.97243	gene:FVEG_10417	Conserved hypothetical protein [Source:BROAD_G_moniliformis;Acc:FVEG_10417]
FVEG_07585	0.0159651	0.00701464	Up	3.92327	1.97206	gene:FVEG_07585	Conserved hypothetical protein [Source:BROAD_G_moniliformis;Acc:FVEG_07585]
FVEG_07759	0.00327176	0.00046396	Up	3.92253	1.97178	gene:FVEG_07759	Conserved hypothetical protein [Source:BROAD_G_moniliformis;Acc:FVEG_07759]
FVEG_13299	0.0149165	0.00640342	Up	3.91219	1.96798	gene:FVEG_13299	Hypothetical protein similar to alpha-glucosidase [Source:BROAD_G_moniliformis;Acc:FVEG_13299]
FVEG_10982	0.0457636	0.0284076	Up	3.91022	1.96725	gene:FVEG_10982	Predicted protein [Source:BROAD_G_moniliformis;Acc:FVEG_10982]
FVEG_04796	0.00190551	0.000109568	Up	3.90857	1.96664	gene:FVEG_04796	Hypothetical protein similar to dihydrodipicolinate synthetase family protein [Source:BROAD_G_moniliformis;Acc:FVEG_04796]
FVEG_10215	0.0135232	0.00556003	Up	3.9028	1.96451	gene:FVEG_10215	Hypothetical protein similar to 3-oxoacyl- [Source:BROAD_G_moniliformis;Acc:FVEG_10215]
FVEG_10770	0.00135046	1.31784e-05	Up	3.89741	1.96252	gene:FVEG_10770	Conserved hypothetical protein [Source:BROAD_G_moniliformis;Acc:FVEG_10770]
FVEG_13371	0.00173407	7.21781e-05	Up	3.88392	1.95751	gene:FVEG_13371	Conserved hypothetical protein [Source:BROAD_G_moniliformis;Acc:FVEG_13371]
FVEG_09874	0.0187337	0.00872739	Up	3.88287	1.95712	gene:FVEG_09874	Conserved hypothetical protein [Source:BROAD_G_moniliformis;Acc:FVEG_09874]
FVEG_05609	0.00202744	0.000139324	Up	3.87347	1.95363	gene:FVEG_05609	Conserved hypothetical protein [Source:BROAD_G_moniliformis;Acc:FVEG_05609]
FVEG_08336	0.00426394	0.000838581	Up	3.87259	1.9533	gene:FVEG_08336	Predicted protein [Source:BROAD_G_moniliformis;Acc:FVEG_08336]
FVEG_07808	0.0492125	0.0311151	Up	3.87259	1.9533	gene:FVEG_07808	Predicted protein [Source:BROAD_G_moniliformis;Acc:FVEG_07808]
FVEG_07685	0.00767005	0.00237198	Up	3.86926	1.95206	gene:FVEG_07685	Conserved hypothetical protein [Source:BROAD_G_moniliformis;Acc:FVEG_07685]
FVEG_02444	0.00376042	0.000634437	Up	3.86104	1.94899	gene:FVEG_02444	Predicted protein [Source:BROAD_G_moniliformis;Acc:FVEG_02444]
FVEG_11155	0.00181	8.89005e-05	Up	3.84458	1.94283	gene:FVEG_11155	Conserved hypothetical protein [Source:BROAD_G_moniliformis;Acc:FVEG_11155]
FVEG_07760	0.00135781	1.80414e-05	Up	3.84452	1.9428	gene:FVEG_07760	Conserved hypothetical protein [Source:BROAD_G_moniliformis;Acc:FVEG_07760]
FVEG_09383	0.0037115	0.000620221	Up	3.83524	1.93932	gene:FVEG_09383	Conserved hypothetical protein [Source:BROAD_G_moniliformis;Acc:FVEG_09383]
FVEG_05503	0.00251321	0.000246362	Up	3.81981	1.9335	gene:FVEG_05503	Conserved hypothetical protein [Source:BROAD_G_moniliformis;Acc:FVEG_05503]
FVEG_02343	0.00245171	0.00022364	Up	3.81729	1.93255	gene:FVEG_02343	Hypothetical protein similar to GABA permease [Source:BROAD_G_moniliformis;Acc:FVEG_02343]
FVEG_12673	0.0193061	0.00913173	Up	3.81305	1.93094	gene:FVEG_12673	Conserved hypothetical protein [Source:BROAD_G_moniliformis;Acc:FVEG_12673]
FVEG_03257	0.012592	0.00500004	Up	3.80775	1.92894	gene:FVEG_03257	Conserved hypothetical protein [Source:BROAD_G_moniliformis;Acc:FVEG_03257]
FVEG_06024	0.00301058	0.000381614	Up	3.78138	1.91891	gene:FVEG_06024	1-aminocyclopropane-1-carboxylate deaminase [Source:BROAD_G_moniliformis;Acc:FVEG_06024]
FVEG_12686	0.00410967	0.000768244	Up	3.77851	1.91782	gene:FVEG_12686	Hypothetical protein similar to transcriptional regulator [Source:BROAD_G_moniliformis;Acc:FVEG_12686]
FVEG_09812	0.0334619	0.0189697	Up	3.76524	1.91274	gene:FVEG_09812	Conserved hypothetical protein [Source:BROAD_G_moniliformis;Acc:FVEG_09812]
FVEG_12892	0.00750676	0.00229611	Up	3.74997	1.90688	gene:FVEG_12892	Conserved hypothetical protein [Source:BROAD_G_moniliformis;Acc:FVEG_12892]
FVEG_02338	0.00135046	1.24301e-05	Up	3.74957	1.90672	gene:FVEG_02338	Glycine cleavage system H protein [Source:BROAD_G_moniliformis;Acc:FVEG_02338]
FVEG_10828	0.00139325	2.52118e-05	Up	3.74066	1.90329	gene:FVEG_10828	Conserved hypothetical protein [Source:BROAD_G_moniliformis;Acc:FVEG_10828]
FVEG_07677	0.00693029	0.00202387	Up	3.72979	1.89909	gene:FVEG_07677	Conserved hypothetical protein [Source:BROAD_G_moniliformis;Acc:FVEG_07677]
FVEG_09261	0.00160559	5.12635e-05	Up	3.70327	1.8888	FST13	Putative sugar transporter [Source:UniProtKB/TrEMBL;Acc:D5LN51]
FVEG_00079	0.00257781	0.00026398	Up	3.69775	1.88665	gene:FVEG_00079	Conserved hypothetical protein [Source:BROAD_G_moniliformis;Acc:FVEG_00079]
FVEG_13850	0.00976813	0.00342591	Up	3.69446	1.88536	gene:FVEG_13850	Conserved hypothetical protein [Source:BROAD_G_moniliformis;Acc:FVEG_13850]
FVEG_06627	0.0226273	0.0113067	Up	3.68659	1.88229	gene:FVEG_06627	Conserved hypothetical protein [Source:BROAD_G_moniliformis;Acc:FVEG_06627]
FVEG_11953	0.00902198	0.00303092	Up	3.68205	1.88051	gene:FVEG_11953	Conserved hypothetical protein [Source:BROAD_G_moniliformis;Acc:FVEG_11953]
FVEG_04256	0.00919384	0.0031379	Up	3.67922	1.8794	gene:FVEG_04256	Conserved hypothetical protein [Source:BROAD_G_moniliformis;Acc:FVEG_04256]
FVEG_07659	0.00152336	4.61687e-05	Up	3.67083	1.87611	gene:FVEG_07659	Conserved hypothetical protein [Source:BROAD_G_moniliformis;Acc:FVEG_07659]
FVEG_12879	0.0066601	0.00189203	Up	3.6698	1.8757	gene:FVEG_12879	Conserved hypothetical protein [Source:BROAD_G_moniliformis;Acc:FVEG_12879]
FVEG_00189	0.00466621	0.000997524	Up	3.66868	1.87526	MCSA	Citrate synthase [Source:UniProtKB/TrEMBL;Acc:C7C436]
FVEG_07589	0.00223442	0.000173734	Up	3.66655	1.87443	gene:FVEG_07589	Conserved hypothetical protein [Source:BROAD_G_moniliformis;Acc:FVEG_07589]
FVEG_08408	0.00232182	0.000189739	Up	3.66531	1.87393	gene:FVEG_08408	Conserved hypothetical protein [Source:BROAD_G_moniliformis;Acc:FVEG_08408]
FVEG_08532	0.00358507	0.000566948	Up	3.66341	1.87319	gene:FVEG_08532	Predicted protein [Source:BROAD_G_moniliformis;Acc:FVEG_08532]
FVEG_03607	0.00245171	0.000227584	Up	3.66301	1.87303	gene:FVEG_03607	Conserved hypothetical protein [Source:BROAD_G_moniliformis;Acc:FVEG_03607]
FVEG_03368	0.00607124	0.00161595	Up	3.66193	1.8726	gene:FVEG_03368	Conserved hypothetical protein [Source:BROAD_G_moniliformis;Acc:FVEG_03368]
FVEG_11683	0.00135046	9.8788e-06	Up	3.65952	1.87165	gene:FVEG_11683	Conserved hypothetical protein [Source:BROAD_G_moniliformis;Acc:FVEG_11683]
FVEG_10999	0.0142267	0.00598553	Up	3.65727	1.87077	gene:FVEG_10999	Conserved hypothetical protein [Source:BROAD_G_moniliformis;Acc:FVEG_10999]
FVEG_03014	0.00221835	0.000170396	Up	3.65446	1.86966	gene:FVEG_03014	Hypothetical protein similar to acyl-CoA dehydrogenase [Source:BROAD_G_moniliformis;Acc:FVEG_03014]
FVEG_03670	0.0233466	0.0117828	Up	3.64435	1.86566	gene:FVEG_03670	Predicted protein [Source:BROAD_G_moniliformis;Acc:FVEG_03670]
FVEG_13309	0.0126499	0.00504087	Up	3.64091	1.8643	gene:FVEG_13309	Conserved hypothetical protein [Source:BROAD_G_moniliformis;Acc:FVEG_13309]
FVEG_04753	0.00168401	6.53766e-05	Up	3.63055	1.86019	gene:FVEG_04753	Conserved hypothetical protein [Source:BROAD_G_moniliformis;Acc:FVEG_04753]
FVEG_07578	0.0479705	0.0301306	Up	3.62053	1.8562	gene:FVEG_07578	Conserved hypothetical protein [Source:BROAD_G_moniliformis;Acc:FVEG_07578]
FVEG_05550	0.00228202	0.000184394	Up	3.59193	1.84476	gene:FVEG_05550	Hypothetical protein [Source:BROAD_G_moniliformis;Acc:FVEG_05550]
FVEG_10707	0.00316881	0.000430408	Up	3.59093	1.84436	gene:FVEG_10707	Conserved hypothetical protein [Source:BROAD_G_moniliformis;Acc:FVEG_10707]
FVEG_04516	0.00385743	0.000664537	Up	3.58898	1.84357	gene:FVEG_04516	Hypothetical protein similar to 2-nitropropane dioxygenase [Source:BROAD_G_moniliformis;Acc:FVEG_04516]
FVEG_04299	0.00135046	1.47249e-05	Up	3.58804	1.8432	gene:FVEG_04299	Hypothetical protein similar to choline oxidase CodA [Source:BROAD_G_moniliformis;Acc:FVEG_04299]
FVEG_07173	0.00711618	0.00210643	Up	3.58052	1.84017	gene:FVEG_07173	Conserved hypothetical protein [Source:BROAD_G_moniliformis;Acc:FVEG_07173]
FVEG_12599	0.0258554	0.0135416	Up	3.57512	1.83799	gene:FVEG_12599	Conserved hypothetical protein [Source:BROAD_G_moniliformis;Acc:FVEG_12599]
FVEG_08712	0.00216782	0.000159631	Up	3.57428	1.83765	gene:FVEG_08712	Conserved hypothetical protein [Source:BROAD_G_moniliformis;Acc:FVEG_08712]
FVEG_11780	0.00760089	0.0023413	Up	3.57358	1.83737	gene:FVEG_11780	Conserved hypothetical protein [Source:BROAD_G_moniliformis;Acc:FVEG_11780]
FVEG_12655	0.00275713	0.000307349	Up	3.55158	1.82846	gene:FVEG_12655	Conserved hypothetical protein [Source:BROAD_G_moniliformis;Acc:FVEG_12655]
FVEG_01634	0.00170327	6.87276e-05	Up	3.53824	1.82303	gene:FVEG_01634	Conserved hypothetical protein [Source:BROAD_G_moniliformis;Acc:FVEG_01634]
FVEG_11444	0.012574	0.00498913	Up	3.50578	1.80973	gene:FVEG_11444	glutathione-dependent formaldehyde-activating enzyme [Source:BROAD_G_moniliformis;Acc:FVEG_11444]
FVEG_05378	0.00240715	0.000207014	Up	3.50502	1.80942	gene:FVEG_05378	Conserved hypothetical protein [Source:BROAD_G_moniliformis;Acc:FVEG_05378]
FVEG_03149	0.0056556	0.00142917	Up	3.49927	1.80705	gene:FVEG_03149	Conserved hypothetical protein [Source:BROAD_G_moniliformis;Acc:FVEG_03149]
FVEG_12571	0.00597564	0.00157747	Up	3.4907	1.80352	gene:FVEG_12571	Predicted protein [Source:BROAD_G_moniliformis;Acc:FVEG_12571]
FVEG_00684	0.00135046	1.29351e-05	Up	3.4854	1.80132	gene:FVEG_00684	Conserved hypothetical protein [Source:BROAD_G_moniliformis;Acc:FVEG_00684]
FVEG_11055	0.00948802	0.00329508	Up	3.48336	1.80048	gene:FVEG_11055	Conserved hypothetical protein [Source:BROAD_G_moniliformis;Acc:FVEG_11055]
FVEG_07431	0.00517984	0.00120966	Up	3.48163	1.79976	gene:FVEG_07431	Conserved hypothetical protein [Source:BROAD_G_moniliformis;Acc:FVEG_07431]
FVEG_00298	0.00173407	7.27773e-05	Up	3.46691	1.79365	gene:FVEG_00298	Hypothetical protein [Source:BROAD_G_moniliformis;Acc:FVEG_00298]
FVEG_11932	0.00369909	0.000614917	Up	3.45718	1.7896	gene:FVEG_11932	Polyketide synthase [Source:BROAD_G_moniliformis;Acc:FVEG_11932]
FVEG_07713	0.0105072	0.00381358	Up	3.44469	1.78438	gene:FVEG_07713	Conserved hypothetical protein [Source:BROAD_G_moniliformis;Acc:FVEG_07713]
FVEG_03344	0.00183489	9.13409e-05	Up	3.43924	1.78209	gene:FVEG_03344	Conserved hypothetical protein [Source:BROAD_G_moniliformis;Acc:FVEG_03344]
FVEG_07582	0.00257301	0.000262686	Up	3.43868	1.78185	gene:FVEG_07582	Conserved hypothetical protein [Source:BROAD_G_moniliformis;Acc:FVEG_07582]
FVEG_04455	0.020824	0.0101022	Up	3.42291	1.77523	gene:FVEG_04455	Predicted protein [Source:BROAD_G_moniliformis;Acc:FVEG_04455]
FVEG_07727	0.00248596	0.000239122	Up	3.42221	1.77493	gene:FVEG_07727	Conserved hypothetical protein [Source:BROAD_G_moniliformis;Acc:FVEG_07727]
FVEG_10997	0.0204484	0.00986165	Up	3.4106	1.77003	gene:FVEG_10997	Conserved hypothetical protein [Source:BROAD_G_moniliformis;Acc:FVEG_10997]
FVEG_04199	0.00135046	8.06364e-06	Up	3.40981	1.76969	gene:FVEG_04199	Peroxisomal hydratase-dehydrogenase-epimerase [Source:BROAD_G_moniliformis;Acc:FVEG_04199]
FVEG_12108	0.00228202	0.000182879	Up	3.39823	1.76478	gene:FVEG_12108	Conserved hypothetical protein [Source:BROAD_G_moniliformis;Acc:FVEG_12108]
FVEG_09854	0.00171924	7.0882e-05	Up	3.38657	1.75982	gene:FVEG_09854	Hypothetical protein similar to lactone hydrolase [Source:BROAD_G_moniliformis;Acc:FVEG_09854]
FVEG_07584	0.0036543	0.000598286	Up	3.38596	1.75956	gene:FVEG_07584	Conserved hypothetical protein [Source:BROAD_G_moniliformis;Acc:FVEG_07584]
FVEG_02233	0.00226975	0.000180396	Up	3.36984	1.75268	gene:FVEG_02233	Hypothetical protein similar to glycerol kinase [Source:BROAD_G_moniliformis;Acc:FVEG_02233]
FVEG_04752	0.00147055	3.95806e-05	Up	3.36557	1.75085	gene:FVEG_04752	Conserved hypothetical protein [Source:BROAD_G_moniliformis;Acc:FVEG_04752]
FVEG_10919	0.0105266	0.00382813	Up	3.36422	1.75027	gene:FVEG_10919	Conserved hypothetical protein [Source:BROAD_G_moniliformis;Acc:FVEG_10919]
FVEG_06021	0.0020375	0.000142289	Up	3.35998	1.74845	gene:FVEG_06021	pyridoxine biosynthesis protein PDX1 [Source:BROAD_G_moniliformis;Acc:FVEG_06021]
FVEG_00436	0.00321629	0.000445558	Up	3.3446	1.74183	gene:FVEG_00436	Conserved hypothetical protein [Source:BROAD_G_moniliformis;Acc:FVEG_00436]
FVEG_10658	0.00612797	0.0016468	Up	3.33071	1.73583	gene:FVEG_10658	Conserved hypothetical protein [Source:BROAD_G_moniliformis;Acc:FVEG_10658]
FVEG_07767	0.00189941	0.000107333	Up	3.32368	1.73278	gene:FVEG_07767	Conserved hypothetical protein [Source:BROAD_G_moniliformis;Acc:FVEG_07767]
FVEG_12225	0.00261119	0.000271006	Up	3.31048	1.72704	gene:FVEG_12225	Conserved hypothetical protein [Source:BROAD_G_moniliformis;Acc:FVEG_12225]
FVEG_13599	0.00135046	1.02835e-05	Up	3.30853	1.72619	gene:FVEG_13599	Conserved hypothetical protein [Source:BROAD_G_moniliformis;Acc:FVEG_13599]
FVEG_08719	0.0107786	0.00395934	Up	3.30671	1.7254	gene:FVEG_08719	Conserved hypothetical protein [Source:BROAD_G_moniliformis;Acc:FVEG_08719]
FVEG_13567	0.00272751	0.000297477	Up	3.3014	1.72308	gene:FVEG_13567	Conserved hypothetical protein [Source:BROAD_G_moniliformis;Acc:FVEG_13567]
FVEG_09043	0.0389584	0.0231909	Up	3.29039	1.71826	gene:FVEG_09043	Conserved hypothetical protein [Source:BROAD_G_moniliformis;Acc:FVEG_09043]
FVEG_08287	0.0149764	0.00643983	Up	3.27665	1.71222	gene:FVEG_08287	Conserved hypothetical protein [Source:BROAD_G_moniliformis;Acc:FVEG_08287]
FVEG_00948	0.00146927	3.69108e-05	Up	3.27093	1.7097	gene:FVEG_00948	methylmalonate-semialdehyde dehydrogenase, mitochondrial precursor [Source:BROAD_G_moniliformis;Acc:FVEG_00948]
FVEG_12088	0.0243121	0.012436	Up	3.26431	1.70678	gene:FVEG_12088	Conserved hypothetical protein [Source:BROAD_G_moniliformis;Acc:FVEG_12088]
FVEG_07389	0.00139325	2.53545e-05	Up	3.26296	1.70618	gene:FVEG_07389	Hypothetical protein similar to nitroreductase family protein [Source:BROAD_G_moniliformis;Acc:FVEG_07389]
FVEG_08293	0.00802863	0.00253768	Up	3.25277	1.70167	gene:FVEG_08293	Conserved hypothetical protein [Source:BROAD_G_moniliformis;Acc:FVEG_08293]
FVEG_01841	0.00416158	0.000788299	Up	3.24984	1.70037	gene:FVEG_01841	Hypothetical protein similar to DNA/pantothenate metabolism flavoprotein [Source:BROAD_G_moniliformis;Acc:FVEG_01841]
FVEG_11731	0.00161028	5.30047e-05	Up	3.24412	1.69783	gene:FVEG_11731	Conserved hypothetical protein [Source:BROAD_G_moniliformis;Acc:FVEG_11731]
FVEG_13933	0.00348273	0.000530891	Up	3.23773	1.69498	gene:FVEG_13933	Conserved hypothetical protein [Source:BROAD_G_moniliformis;Acc:FVEG_13933]
FVEG_03388	0.0114463	0.00433298	Up	3.23555	1.69401	gene:FVEG_03388	Hypothetical protein [Source:BROAD_G_moniliformis;Acc:FVEG_03388]
FVEG_10978	0.00567342	0.00143885	Up	3.23271	1.69275	gene:FVEG_10978	Conserved hypothetical protein [Source:BROAD_G_moniliformis;Acc:FVEG_10978]
FVEG_10265	0.0269727	0.0143549	Up	3.22841	1.69083	gene:FVEG_10265	Conserved hypothetical protein [Source:BROAD_G_moniliformis;Acc:FVEG_10265]
FVEG_12287	0.0139524	0.00580474	Up	3.21897	1.6866	gene:FVEG_12287	Conserved hypothetical protein [Source:BROAD_G_moniliformis;Acc:FVEG_12287]
FVEG_03669	0.00245171	0.000227404	Up	3.21184	1.6834	gene:FVEG_03669	Predicted protein [Source:BROAD_G_moniliformis;Acc:FVEG_03669]
FVEG_13383	0.00250128	0.000244171	Up	3.20979	1.68248	gene:FVEG_13383	Conserved hypothetical protein [Source:BROAD_G_moniliformis;Acc:FVEG_13383]
FVEG_04053	0.001455	2.83146e-05	Up	3.20773	1.68155	gene:FVEG_04053	3-ketoacyl-CoA thiolase [Source:BROAD_G_moniliformis;Acc:FVEG_04053]
FVEG_11704	0.0298421	0.0162772	Up	3.20398	1.67987	gene:FVEG_11704	Conserved hypothetical protein [Source:BROAD_G_moniliformis;Acc:FVEG_11704]
FVEG_13925	0.00626538	0.00170935	Up	3.20311	1.67947	gene:FVEG_13925	Conserved hypothetical protein [Source:BROAD_G_moniliformis;Acc:FVEG_13925]
FVEG_10524	0.00251746	0.000247625	Up	3.20259	1.67924	gene:FVEG_10524	Conserved hypothetical protein [Source:BROAD_G_moniliformis;Acc:FVEG_10524]
FVEG_11005	0.0356511	0.0206407	Up	3.1981	1.67721	gene:FVEG_11005	Conserved hypothetical protein [Source:BROAD_G_moniliformis;Acc:FVEG_11005]
FVEG_13649	0.0244644	0.0125538	Up	3.19425	1.67548	gene:FVEG_13649	Conserved hypothetical protein [Source:BROAD_G_moniliformis;Acc:FVEG_13649]
FVEG_03150	0.00226035	0.000178267	Up	3.18329	1.67052	gene:FVEG_03150	Conserved hypothetical protein [Source:BROAD_G_moniliformis;Acc:FVEG_03150]
FVEG_03382	0.00135046	1.36586e-05	Up	3.18305	1.67041	gene:FVEG_03382	Conserved hypothetical protein [Source:BROAD_G_moniliformis;Acc:FVEG_03382]
FVEG_08873	0.045336	0.0280774	Up	3.18165	1.66978	gene:FVEG_08873	Conserved hypothetical protein [Source:BROAD_G_moniliformis;Acc:FVEG_08873]
FVEG_13808	0.0244859	0.0125748	Up	3.18165	1.66978	gene:FVEG_13808	Predicted protein [Source:BROAD_G_moniliformis;Acc:FVEG_13808]
FVEG_03852	0.00391315	0.000692611	Up	3.17814	1.66818	gene:FVEG_03852	Hypothetical protein similar to mandelate racemase/muconate lactonizing enzyme family protein [Source:BROAD_G_moniliformis;Acc:FVEG_03852]
FVEG_09164	0.00189014	0.00010418	Up	3.17383	1.66622	gene:FVEG_09164	Histone H3 [Source:BROAD_G_moniliformis;Acc:FVEG_09164]
FVEG_08990	0.0226273	0.0113031	Up	3.16504	1.66222	gene:FVEG_08990	Conserved hypothetical protein [Source:BROAD_G_moniliformis;Acc:FVEG_08990]
FVEG_05588	0.0122315	0.0047887	Up	3.16423	1.66186	gene:FVEG_05588	Hypothetical protein [Source:BROAD_G_moniliformis;Acc:FVEG_05588]
FVEG_06255	0.0090159	0.00302612	Up	3.1528	1.65663	gene:FVEG_06255	Hypothetical protein similar to 3-hydroxyisobutyrate dehydrogenase ) [Source:BROAD_G_moniliformis;Acc:FVEG_06255]
FVEG_09337	0.00822462	0.00264599	Up	3.15251	1.6565	gene:FVEG_09337	Hypothetical protein [Source:BROAD_G_moniliformis;Acc:FVEG_09337]
FVEG_00353	0.00387467	0.000672141	Up	3.14738	1.65415	gene:FVEG_00353	Conserved hypothetical protein [Source:BROAD_G_moniliformis;Acc:FVEG_00353]
FVEG_10886	0.00233507	0.000196776	Up	3.14479	1.65296	gene:FVEG_10886	Hypothetical protein similar to mfs-multidrug-resistance transporter [Source:BROAD_G_moniliformis;Acc:FVEG_10886]
FVEG_02935	0.00223543	0.000174363	Up	3.12953	1.64595	gene:FVEG_02935	Conserved hypothetical protein [Source:BROAD_G_moniliformis;Acc:FVEG_02935]
FVEG_11284	0.00162476	5.67461e-05	Up	3.11888	1.64103	gene:FVEG_11284	Conserved hypothetical protein [Source:BROAD_G_moniliformis;Acc:FVEG_11284]
FVEG_03502	0.00343945	0.00052149	Up	3.11488	1.63918	gene:FVEG_03502	Conserved hypothetical protein [Source:BROAD_G_moniliformis;Acc:FVEG_03502]
FVEG_09748	0.0145997	0.00622025	Up	3.11365	1.63861	gene:FVEG_09748	Conserved hypothetical protein [Source:BROAD_G_moniliformis;Acc:FVEG_09748]
FVEG_08579	0.00179522	8.25832e-05	Up	3.09325	1.62912	gene:FVEG_08579	Conserved hypothetical protein [Source:BROAD_G_moniliformis;Acc:FVEG_08579]
FVEG_10806	0.0140205	0.00585449	Up	3.07054	1.61849	gene:FVEG_10806	Conserved hypothetical protein [Source:BROAD_G_moniliformis;Acc:FVEG_10806]
FVEG_10441	0.00179522	8.18447e-05	Up	3.06603	1.61637	gene:FVEG_10441	Hypothetical protein similar to dehydrogenase [Source:BROAD_G_moniliformis;Acc:FVEG_10441]
FVEG_10143	0.0025931	0.000267395	Up	3.06137	1.61418	gene:FVEG_10143	Hypothetical protein similar to general amino acid permease Agp2 [Source:BROAD_G_moniliformis;Acc:FVEG_10143]
FVEG_13384	0.00297807	0.000371728	Up	3.05731	1.61226	gene:FVEG_13384	Conserved hypothetical protein [Source:BROAD_G_moniliformis;Acc:FVEG_13384]
FVEG_04243	0.00377332	0.000639367	Up	3.04548	1.60667	gene:FVEG_04243	Hypothetical protein similar to chlorohydrolase family protein [Source:BROAD_G_moniliformis;Acc:FVEG_04243]
FVEG_13550	0.00149872	4.27596e-05	Up	3.03844	1.60333	gene:FVEG_13550	Conserved hypothetical protein [Source:BROAD_G_moniliformis;Acc:FVEG_13550]
FVEG_13723	0.0463725	0.0289084	Up	3.03666	1.60248	gene:FVEG_13723	Conserved hypothetical protein [Source:BROAD_G_moniliformis;Acc:FVEG_13723]
FVEG_09024	0.0146893	0.00627895	Up	3.0347	1.60155	gene:FVEG_09024	Conserved hypothetical protein [Source:BROAD_G_moniliformis;Acc:FVEG_09024]
FVEG_10771	0.00303859	0.000389291	Up	3.02888	1.59878	gene:FVEG_10771	Conserved hypothetical protein [Source:BROAD_G_moniliformis;Acc:FVEG_10771]
FVEG_09658	0.0399543	0.0239669	Up	3.01619	1.59273	ALCS2	GPR1/FUN34/YaaH-class plasma membrane protein [Source:UniProtKB/TrEMBL;Acc:C0H6A8]
FVEG_04300	0.00236769	0.000201871	Up	3.01241	1.59092	gene:FVEG_04300	Betaine aldehyde dehydrogenase [Source:BROAD_G_moniliformis;Acc:FVEG_04300]
FVEG_10980	0.00247897	0.000236328	Up	3.0087	1.58914	gene:FVEG_10980	Conserved hypothetical protein [Source:BROAD_G_moniliformis;Acc:FVEG_10980]
FVEG_11096	0.00228529	0.000185368	Up	3.00508	1.5874	gene:FVEG_11096	Hypothetical protein similar to branched-chain amino acid aminotransferase [Source:BROAD_G_moniliformis;Acc:FVEG_11096]
FVEG_06071	0.00146927	3.56342e-05	Up	3.00391	1.58684	gene:FVEG_06071	Acetyl-CoA acetyltransferase [Source:BROAD_G_moniliformis;Acc:FVEG_06071]
FVEG_06230	0.00200267	0.000130907	Up	3.00337	1.58658	gene:FVEG_06230	Conserved hypothetical protein [Source:BROAD_G_moniliformis;Acc:FVEG_06230]
FVEG_11118	0.00149872	4.22766e-05	Up	2.99783	1.58392	gene:FVEG_11118	Conserved hypothetical protein [Source:BROAD_G_moniliformis;Acc:FVEG_11118]
FVEG_05099	0.00427195	0.00084474	Up	2.99685	1.58345	gene:FVEG_05099	Hypothetical protein [Source:BROAD_G_moniliformis;Acc:FVEG_05099]
FVEG_01854	0.00403522	0.000735171	Up	2.99168	1.58096	gene:FVEG_01854	Conserved hypothetical protein [Source:BROAD_G_moniliformis;Acc:FVEG_01854]
FVEG_03185	0.00264703	0.000279247	Up	2.97074	1.57082	gene:FVEG_03185	Conserved hypothetical protein [Source:BROAD_G_moniliformis;Acc:FVEG_03185]
FVEG_00390	0.00247897	0.000236429	Up	2.97033	1.57062	gene:FVEG_00390	Hypothetical protein similar to class II aldolase/adducin domain protein [Source:BROAD_G_moniliformis;Acc:FVEG_00390]
FVEG_01481	0.00135046	1.2847e-05	Up	2.96979	1.57036	gene:FVEG_01481	Enolase [Source:BROAD_G_moniliformis;Acc:FVEG_01481]
FVEG_11982	0.00196667	0.000121764	Up	2.96	1.5656	gene:FVEG_11982	Hypothetical protein similar to palmitoyl-CoA oxidase 1 [Source:BROAD_G_moniliformis;Acc:FVEG_11982]
FVEG_07427	0.00763102	0.00235291	Up	2.95807	1.56466	gene:FVEG_07427	Aldehyde dehydrogenase 9 [Source:BROAD_G_moniliformis;Acc:FVEG_07427]
FVEG_06798	0.0298542	0.0162897	Up	2.95774	1.56449	gene:FVEG_06798	Conserved hypothetical protein [Source:BROAD_G_moniliformis;Acc:FVEG_06798]
FVEG_02104	0.00216782	0.000159776	Up	2.95652	1.5639	gene:FVEG_02104	Hypothetical protein similar to 2-nitropropane dioxygenase [Source:BROAD_G_moniliformis;Acc:FVEG_02104]
FVEG_10153	0.00160559	5.11294e-05	Up	2.95582	1.56356	gene:FVEG_10153	Hypothetical protein similar to phosphoglycerate kinase [Source:BROAD_G_moniliformis;Acc:FVEG_10153]
FVEG_09297	0.0468209	0.0292582	Up	2.95091	1.56116	gene:FVEG_09297	Conserved hypothetical protein [Source:BROAD_G_moniliformis;Acc:FVEG_09297]
FVEG_09477	0.00266717	0.000282642	Up	2.94295	1.55726	gene:FVEG_09477	Conserved hypothetical protein [Source:BROAD_G_moniliformis;Acc:FVEG_09477]
FVEG_07213	0.00243514	0.000217362	Up	2.94269	1.55713	gene:FVEG_07213	Hypothetical protein similar to methionine synthase [Source:BROAD_G_moniliformis;Acc:FVEG_07213]
FVEG_03744	0.00341832	0.000510128	Up	2.9405	1.55606	gene:FVEG_03744	Conserved hypothetical protein [Source:BROAD_G_moniliformis;Acc:FVEG_03744]
FVEG_00191	0.00159187	4.96344e-05	Up	2.94041	1.55602	gene:FVEG_00191	Hypothetical protein similar to short-chain oxidoreductase dehydrogenase/reductase family [Source:BROAD_G_moniliformis;Acc:FVEG_00191]
FVEG_13849	0.00629106	0.00172614	Up	2.9398	1.55572	gene:FVEG_13849	Glucoamylase [Source:UniProtKB/TrEMBL;Acc:B0Z3Y3]
FVEG_11016	0.00135046	1.41165e-05	Up	2.93499	1.55336	gene:FVEG_11016	Hypothetical protein [Source:BROAD_G_moniliformis;Acc:FVEG_11016]
FVEG_09695	0.00181	8.80213e-05	Up	2.93226	1.55201	gene:FVEG_09695	Hypothetical protein similar to aminopeptidase B [Source:BROAD_G_moniliformis;Acc:FVEG_09695]
FVEG_08543	0.00152336	4.63921e-05	Up	2.92669	1.54927	gene:FVEG_08543	Conserved hypothetical protein [Source:BROAD_G_moniliformis;Acc:FVEG_08543]
FVEG_12046	0.00202346	0.000136391	Up	2.92047	1.5462	gene:FVEG_12046	Conserved hypothetical protein [Source:BROAD_G_moniliformis;Acc:FVEG_12046]
FVEG_12932	0.0455996	0.0282918	Up	2.90444	1.53826	gene:FVEG_12932	Predicted protein [Source:BROAD_G_moniliformis;Acc:FVEG_12932]
FVEG_08680	0.01599	0.00702718	Up	2.90444	1.53826	gene:FVEG_08680	Conserved hypothetical protein [Source:BROAD_G_moniliformis;Acc:FVEG_08680]
FVEG_02559	0.00408265	0.000758373	Up	2.90352	1.5378	gene:FVEG_02559	Conserved hypothetical protein [Source:BROAD_G_moniliformis;Acc:FVEG_02559]
FVEG_07571	0.00409442	0.000763063	Up	2.9034	1.53775	gene:FVEG_07571	Conserved hypothetical protein [Source:BROAD_G_moniliformis;Acc:FVEG_07571]
FVEG_04151	0.00810512	0.00257476	Up	2.90041	1.53626	gene:FVEG_04151	Conserved hypothetical protein [Source:BROAD_G_moniliformis;Acc:FVEG_04151]
FVEG_12688	0.0122315	0.00479164	Up	2.89539	1.53376	gene:FVEG_12688	Conserved hypothetical protein [Source:BROAD_G_moniliformis;Acc:FVEG_12688]
FVEG_09862	0.0048143	0.00105818	Up	2.88695	1.52955	gene:FVEG_09862	Hypothetical protein [Source:BROAD_G_moniliformis;Acc:FVEG_09862]
FVEG_10408	0.00274445	0.00030152	Up	2.88426	1.5282	gene:FVEG_10408	Conserved hypothetical protein [Source:BROAD_G_moniliformis;Acc:FVEG_10408]
FVEG_03494	0.0031813	0.000434697	Up	2.88039	1.52626	gene:FVEG_03494	Conserved hypothetical protein [Source:BROAD_G_moniliformis;Acc:FVEG_03494]
FVEG_10577	0.00713858	0.00212033	Up	2.87802	1.52508	gene:FVEG_10577	Conserved hypothetical protein [Source:BROAD_G_moniliformis;Acc:FVEG_10577]
FVEG_09122	0.00220444	0.000167926	Up	2.87315	1.52263	gene:FVEG_09122	Conserved hypothetical protein [Source:BROAD_G_moniliformis;Acc:FVEG_09122]
FVEG_09992	0.00360273	0.000582558	Up	2.85791	1.51496	gene:FVEG_09992	Conserved hypothetical protein [Source:BROAD_G_moniliformis;Acc:FVEG_09992]
FVEG_11839	0.0165765	0.00736496	Up	2.85193	1.51194	gene:FVEG_11839	Conserved hypothetical protein [Source:BROAD_G_moniliformis;Acc:FVEG_11839]
FVEG_14005	0.0138168	0.00573141	Up	2.84712	1.5095	gene:FVEG_14005	Conserved hypothetical protein [Source:BROAD_G_moniliformis;Acc:FVEG_14005]
FVEG_07989	0.0125654	0.00498443	Up	2.8461	1.50899	gene:FVEG_07989	Hypothetical protein similar to isopenicillin N-CoA epimerase [Source:BROAD_G_moniliformis;Acc:FVEG_07989]
FVEG_11578	0.00139325	2.31715e-05	Up	2.84538	1.50862	gene:FVEG_11578	Conserved hypothetical protein [Source:BROAD_G_moniliformis;Acc:FVEG_11578]
FVEG_00699	0.00296061	0.000367597	Up	2.84306	1.50744	gene:FVEG_00699	Conserved hypothetical protein [Source:BROAD_G_moniliformis;Acc:FVEG_00699]
FVEG_02599	0.00522642	0.00122711	Up	2.84027	1.50603	gene:FVEG_02599	Hypothetical protein similar to C6 transcription factor [Source:BROAD_G_moniliformis;Acc:FVEG_02599]
FVEG_09419	0.0127096	0.00507011	Up	2.83705	1.50439	gene:FVEG_09419	Conserved hypothetical protein [Source:BROAD_G_moniliformis;Acc:FVEG_09419]
FVEG_06520	0.0151283	0.00652672	Up	2.83586	1.50379	gene:FVEG_06520	Conserved hypothetical protein [Source:BROAD_G_moniliformis;Acc:FVEG_06520]
FVEG_12929	0.00179522	8.14574e-05	Up	2.82854	1.50006	gene:FVEG_12929	Conserved hypothetical protein [Source:BROAD_G_moniliformis;Acc:FVEG_12929]
FVEG_11933	0.00135781	1.66172e-05	Up	2.82061	1.49601	gene:FVEG_11933	Hypothetical protein similar to beta-fructofuranosidase [Source:BROAD_G_moniliformis;Acc:FVEG_11933]
FVEG_09942	0.0287359	0.0155597	Up	2.82009	1.49574	gene:FVEG_09942	Predicted protein [Source:BROAD_G_moniliformis;Acc:FVEG_09942]
FVEG_00155	0.00256823	0.000258542	Up	2.81947	1.49543	gene:FVEG_00155	Hypothetical protein similar to N amino acid permease [Source:BROAD_G_moniliformis;Acc:FVEG_00155]
FVEG_05429	0.00246957	0.00023349	Up	2.81839	1.49487	gene:FVEG_05429	Conserved hypothetical protein [Source:BROAD_G_moniliformis;Acc:FVEG_05429]
FVEG_13248	0.00342163	0.000511466	Up	2.81452	1.49289	gene:FVEG_13248	Conserved hypothetical protein [Source:BROAD_G_moniliformis;Acc:FVEG_13248]
FVEG_13516	0.00168875	6.67648e-05	Up	2.8126	1.4919	PG1	Endo-polygalacturonase [Source:UniProtKB/TrEMBL;Acc:A9U917]
FVEG_05633	0.0245827	0.012647	Up	2.8057	1.48836	gene:FVEG_05633	Conserved hypothetical protein [Source:BROAD_G_moniliformis;Acc:FVEG_05633]
FVEG_07827	0.0257519	0.0134558	Up	2.80476	1.48788	gene:FVEG_07827	Hypothetical protein [Source:BROAD_G_moniliformis;Acc:FVEG_07827]
FVEG_09548	0.002661	0.000281718	Up	2.80271	1.48682	gene:FVEG_09548	Hypothetical protein similar to 3-oxoacyl-(acyl-carrier-protein) reductase [Source:BROAD_G_moniliformis;Acc:FVEG_09548]
FVEG_11249	0.00135046	1.47088e-05	Up	2.80233	1.48662	gene:FVEG_11249	Hypothetical protein similar to sphingosine-1-phosphate lyase [Source:BROAD_G_moniliformis;Acc:FVEG_11249]
FVEG_05363	0.00404575	0.000738952	Up	2.80112	1.486	gene:FVEG_05363	Hypothetical protein similar to short chain dehydrogenase family protein [Source:BROAD_G_moniliformis;Acc:FVEG_05363]
FVEG_06020	0.00816622	0.00260946	Up	2.79382	1.48224	gene:FVEG_06020	Glutamine amidotransferase subunit pdxT [Source:BROAD_G_moniliformis;Acc:FVEG_06020]
FVEG_04981	0.00342872	0.000516484	Up	2.77063	1.47022	gene:FVEG_04981	Conserved hypothetical protein [Source:BROAD_G_moniliformis;Acc:FVEG_04981]
FVEG_06419	0.00520188	0.00121752	Up	2.76418	1.46685	gene:FVEG_06419	Conserved hypothetical protein [Source:BROAD_G_moniliformis;Acc:FVEG_06419]
FVEG_08946	0.00889854	0.00296777	Up	2.76169	1.46555	gene:FVEG_08946	Conserved hypothetical protein [Source:BROAD_G_moniliformis;Acc:FVEG_08946]
FVEG_08982	0.00160559	5.05552e-05	Up	2.76038	1.46487	gene:FVEG_08982	Dihydroxy-acid dehydratase [Source:BROAD_G_moniliformis;Acc:FVEG_08982]
FVEG_10722	0.00484948	0.00107525	Up	2.75971	1.46452	gene:FVEG_10722	Conserved hypothetical protein [Source:BROAD_G_moniliformis;Acc:FVEG_10722]
FVEG_13572	0.00412573	0.000775374	Up	2.75765	1.46344	gene:FVEG_13572	Predicted protein [Source:BROAD_G_moniliformis;Acc:FVEG_13572]
FVEG_13903	0.0443204	0.0272724	Up	2.75718	1.46319	gene:FVEG_13903	Conserved hypothetical protein [Source:BROAD_G_moniliformis;Acc:FVEG_13903]
FVEG_02266	0.00267454	0.000283969	Up	2.75677	1.46298	gene:FVEG_02266	Conserved hypothetical protein [Source:BROAD_G_moniliformis;Acc:FVEG_02266]
FVEG_09394	0.0314345	0.0174533	Up	2.75539	1.46226	gene:FVEG_09394	Hypothetical protein similar to peroxisomal dehydratase [Source:BROAD_G_moniliformis;Acc:FVEG_09394]
FVEG_09957	0.00325173	0.000456249	Up	2.75539	1.46226	gene:FVEG_09957	Predicted protein [Source:BROAD_G_moniliformis;Acc:FVEG_09957]
FVEG_00289	0.00540014	0.00131399	Up	2.74859	1.45869	gene:FVEG_00289	Conserved hypothetical protein [Source:BROAD_G_moniliformis;Acc:FVEG_00289]
FVEG_08373	0.00219439	0.000165239	Up	2.74249	1.45549	gene:FVEG_08373	Aspergillopepsin-2 precursor [Source:BROAD_G_moniliformis;Acc:FVEG_08373]
FVEG_13446	0.0056556	0.00142897	Up	2.74238	1.45543	gene:FVEG_13446	Conserved hypothetical protein [Source:BROAD_G_moniliformis;Acc:FVEG_13446]
FVEG_11476	0.00180478	8.64322e-05	Up	2.7422	1.45533	gene:FVEG_11476	Glutaryl-CoA dehydrogenase, mitochondrial precursor [Source:BROAD_G_moniliformis;Acc:FVEG_11476]
FVEG_03418	0.00425226	0.000833153	Up	2.73799	1.45312	gene:FVEG_03418	Conserved hypothetical protein [Source:BROAD_G_moniliformis;Acc:FVEG_03418]
FVEG_11088	0.00433383	0.000869123	Up	2.72714	1.44739	gene:FVEG_11088	Conserved hypothetical protein [Source:BROAD_G_moniliformis;Acc:FVEG_11088]
FVEG_12968	0.00534766	0.00128335	Up	2.71831	1.44271	gene:FVEG_12968	Conserved hypothetical protein [Source:BROAD_G_moniliformis;Acc:FVEG_12968]
FVEG_05916	0.00192605	0.000115987	Up	2.71545	1.44119	gene:FVEG_05916	Hypothetical protein [Source:BROAD_G_moniliformis;Acc:FVEG_05916]
FVEG_13707	0.00176525	7.84236e-05	Up	2.70597	1.43615	gene:FVEG_13707	Conserved hypothetical protein [Source:BROAD_G_moniliformis;Acc:FVEG_13707]
FVEG_09342	0.0330777	0.0186454	Up	2.70578	1.43604	gene:FVEG_09342	Conserved hypothetical protein [Source:BROAD_G_moniliformis;Acc:FVEG_09342]
FVEG_10816	0.00135046	1.1791e-05	Up	2.70528	1.43578	gene:FVEG_10816	Conserved hypothetical protein [Source:BROAD_G_moniliformis;Acc:FVEG_10816]
FVEG_13230	0.00152336	4.59919e-05	Up	2.70226	1.43416	gene:FVEG_13230	Hypothetical protein similar to ABC drug exporter AbcA [Source:BROAD_G_moniliformis;Acc:FVEG_13230]
FVEG_04044	0.00135781	1.7625e-05	Up	2.69698	1.43135	gene:FVEG_04044	Conserved hypothetical protein [Source:BROAD_G_moniliformis;Acc:FVEG_04044]
FVEG_09536	0.00388142	0.00067531	Up	2.69547	1.43053	gene:FVEG_09536	Conserved hypothetical protein [Source:BROAD_G_moniliformis;Acc:FVEG_09536]
FVEG_10115	0.00180529	8.69233e-05	Up	2.69459	1.43006	gene:FVEG_10115	Conserved hypothetical protein [Source:BROAD_G_moniliformis;Acc:FVEG_10115]
FVEG_13676	0.00669754	0.00191595	Up	2.69391	1.4297	gene:FVEG_13676	Conserved hypothetical protein [Source:BROAD_G_moniliformis;Acc:FVEG_13676]
FVEG_11015	0.00458094	0.000962294	Up	2.69013	1.42768	gene:FVEG_11015	Hypothetical protein [Source:BROAD_G_moniliformis;Acc:FVEG_11015]
FVEG_01638	0.00181	8.89223e-05	Up	2.6895	1.42734	gene:FVEG_01638	Hypothetical protein similar to monosaccharide transporter [Source:BROAD_G_moniliformis;Acc:FVEG_01638]
FVEG_07327	0.00162476	5.72253e-05	Up	2.68624	1.42559	gene:FVEG_07327	Hypothetical protein similar to carnitine acetyl transferase [Source:BROAD_G_moniliformis;Acc:FVEG_07327]
FVEG_13687	0.00135781	1.84713e-05	Up	2.68577	1.42534	gene:FVEG_13687	Conserved hypothetical protein [Source:BROAD_G_moniliformis;Acc:FVEG_13687]
FVEG_13316	0.0401955	0.0241403	Up	2.68301	1.42385	gene:FVEG_13316	Hypothetical protein similar to cytochrome P450 [Source:BROAD_G_moniliformis;Acc:FVEG_13316]
FVEG_12593	0.00399843	0.000719098	Up	2.67157	1.41769	gene:FVEG_12593	Conserved hypothetical protein [Source:BROAD_G_moniliformis;Acc:FVEG_12593]
FVEG_12285	0.0123692	0.00486373	Up	2.67153	1.41766	gene:FVEG_12285	Conserved hypothetical protein [Source:BROAD_G_moniliformis;Acc:FVEG_12285]
FVEG_13830	0.00171924	7.0555e-05	Up	2.65908	1.41093	gene:FVEG_13830	Hypothetical protein similar to myosin-crossreactive antigen [Source:BROAD_G_moniliformis;Acc:FVEG_13830]
FVEG_04401	0.00249802	0.000242719	Up	2.65619	1.40936	gene:FVEG_04401	Conserved hypothetical protein [Source:BROAD_G_moniliformis;Acc:FVEG_04401]
FVEG_12433	0.0231431	0.0116352	Up	2.65368	1.408	gene:FVEG_12433	Conserved hypothetical protein [Source:BROAD_G_moniliformis;Acc:FVEG_12433]
FVEG_12410	0.00135046	1.16781e-05	Up	2.65154	1.40683	gene:FVEG_12410	Hypothetical protein [Source:BROAD_G_moniliformis;Acc:FVEG_12410]
FVEG_04212	0.00502464	0.00114333	Up	2.65138	1.40674	gene:FVEG_04212	Predicted protein [Source:BROAD_G_moniliformis;Acc:FVEG_04212]
FVEG_02922	0.001455	2.84041e-05	Up	2.65128	1.40669	gene:FVEG_02922	Hypothetical protein similar to cytochrome b5 [Source:BROAD_G_moniliformis;Acc:FVEG_02922]
FVEG_08924	0.00146927	3.50828e-05	Up	2.6417	1.40147	gene:FVEG_08924	Fructose-bisphosphate aldolase [Source:BROAD_G_moniliformis;Acc:FVEG_08924]
FVEG_11460	0.00404575	0.000741213	Up	2.63814	1.39952	gene:FVEG_11460	Hypothetical protein similar to acyl-CoA dehydrogenase [Source:BROAD_G_moniliformis;Acc:FVEG_11460]
FVEG_02341	0.00165443	5.9677e-05	Up	2.63785	1.39936	gene:FVEG_02341	Hypothetical protein similar to GMP synthase [Source:BROAD_G_moniliformis;Acc:FVEG_02341]
FVEG_09479	0.00147055	3.91367e-05	Up	2.63682	1.3988	gene:FVEG_09479	Minor allergen Alt a 7 [Source:BROAD_G_moniliformis;Acc:FVEG_09479]
FVEG_06038	0.00744605	0.00226553	Up	2.63207	1.3962	gene:FVEG_06038	Conserved hypothetical protein [Source:BROAD_G_moniliformis;Acc:FVEG_06038]
FVEG_10000	0.00196667	0.000123695	Up	2.63109	1.39566	gene:FVEG_10000	Hypothetical protein [Source:BROAD_G_moniliformis;Acc:FVEG_10000]
FVEG_11967	0.0100586	0.00358109	Up	2.62761	1.39375	gene:FVEG_11967	Conserved hypothetical protein [Source:BROAD_G_moniliformis;Acc:FVEG_11967]
FVEG_12582	0.0168891	0.00754105	Up	2.62474	1.39218	gene:FVEG_12582	Conserved hypothetical protein [Source:BROAD_G_moniliformis;Acc:FVEG_12582]
FVEG_06530	0.00296061	0.000363214	Up	2.62294	1.39119	gene:FVEG_06530	Hypothetical protein similar to general amino acid permease [Source:BROAD_G_moniliformis;Acc:FVEG_06530]
FVEG_09863	0.00497011	0.00112326	Up	2.61994	1.38953	gene:FVEG_09863	Conserved hypothetical protein [Source:BROAD_G_moniliformis;Acc:FVEG_09863]
FVEG_10720	0.00544421	0.00133066	Up	2.61743	1.38815	gene:FVEG_10720	Conserved hypothetical protein [Source:BROAD_G_moniliformis;Acc:FVEG_10720]
FVEG_02842	0.00872594	0.00288434	Up	2.61275	1.38557	gene:FVEG_02842	Conserved hypothetical protein [Source:BROAD_G_moniliformis;Acc:FVEG_02842]
FVEG_03370	0.028489	0.0153883	Up	2.6122	1.38527	gene:FVEG_03370	Conserved hypothetical protein [Source:BROAD_G_moniliformis;Acc:FVEG_03370]
FVEG_04927	0.00152336	4.47896e-05	Up	2.61066	1.38442	gene:FVEG_04927	Glyceraldehyde-3-phosphate dehydrogenase [Source:UniProtKB/TrEMBL;Acc:Q6TMG3]
FVEG_05871	0.00423515	0.000823819	Up	2.60556	1.38159	gene:FVEG_05871	Hypothetical protein similar to cell wall glucanosyltransferase Mwg2 [Source:BROAD_G_moniliformis;Acc:FVEG_05871]
FVEG_11528	0.00175474	7.72248e-05	Up	2.60383	1.38064	gene:FVEG_11528	Nonspecific lipid-transfer protein [Source:BROAD_G_moniliformis;Acc:FVEG_11528]
FVEG_10264	0.0461987	0.0287765	Up	2.60249	1.37989	gene:FVEG_10264	Predicted protein [Source:BROAD_G_moniliformis;Acc:FVEG_10264]
FVEG_07652	0.00243514	0.000215127	Up	2.59944	1.3782	gene:FVEG_07652	Predicted protein [Source:BROAD_G_moniliformis;Acc:FVEG_07652]
FVEG_11615	0.0124027	0.00489066	Up	2.59407	1.37522	gene:FVEG_11615	Hypothetical protein similar to ABC transporter [Source:BROAD_G_moniliformis;Acc:FVEG_11615]
FVEG_09696	0.00192046	0.000114633	Up	2.59399	1.37517	gene:FVEG_09696	Conserved hypothetical protein [Source:BROAD_G_moniliformis;Acc:FVEG_09696]
FVEG_12364	0.025687	0.0134115	Up	2.59193	1.37402	gene:FVEG_12364	Conserved hypothetical protein [Source:BROAD_G_moniliformis;Acc:FVEG_12364]
FVEG_09436	0.0324618	0.0182122	Up	2.5859	1.37067	gene:FVEG_09436	Hypothetical protein similar to trehalose transporter [Source:BROAD_G_moniliformis;Acc:FVEG_09436]
FVEG_00424	0.00147055	3.9708e-05	Up	2.58297	1.36903	gene:FVEG_00424	Conserved hypothetical protein [Source:BROAD_G_moniliformis;Acc:FVEG_00424]
FVEG_11173	0.00189941	0.000107089	Up	2.57596	1.36511	gene:FVEG_11173	Conserved hypothetical protein [Source:BROAD_G_moniliformis;Acc:FVEG_11173]
FVEG_01607	0.00485782	0.00107969	Up	2.57293	1.36341	gene:FVEG_01607	Conserved hypothetical protein [Source:BROAD_G_moniliformis;Acc:FVEG_01607]
FVEG_06761	0.0263291	0.013879	Up	2.57066	1.36214	gene:FVEG_06761	Conserved hypothetical protein [Source:BROAD_G_moniliformis;Acc:FVEG_06761]
FVEG_08710	0.00583851	0.0015099	Up	2.56851	1.36093	gene:FVEG_08710	Conserved hypothetical protein [Source:BROAD_G_moniliformis;Acc:FVEG_08710]
FVEG_02930	0.00395953	0.000707225	Up	2.55959	1.35591	gene:FVEG_02930	S-(hydroxymethyl)glutathione dehydrogenase [Source:BROAD_G_moniliformis;Acc:FVEG_02930]
FVEG_09045	0.00197974	0.000127491	Up	2.55825	1.35516	gene:FVEG_09045	Hypothetical protein similar to GABA permease GabA [Source:BROAD_G_moniliformis;Acc:FVEG_09045]
FVEG_06111	0.00288012	0.000340132	Up	2.55697	1.35444	gene:FVEG_06111	Hypothetical protein similar to FAD-dependent oxidoreductase [Source:BROAD_G_moniliformis;Acc:FVEG_06111]
FVEG_08772	0.00320581	0.000441773	Up	2.55315	1.35228	gene:FVEG_08772	Conserved hypothetical protein [Source:BROAD_G_moniliformis;Acc:FVEG_08772]
FVEG_11204	0.00139325	2.21029e-05	Up	2.55219	1.35174	gene:FVEG_11204	Hypothetical protein similar to lactoylglutathione lyase [Source:BROAD_G_moniliformis;Acc:FVEG_11204]
FVEG_11965	0.0143256	0.00605343	Up	2.54864	1.34973	gene:FVEG_11965	Conserved hypothetical protein [Source:BROAD_G_moniliformis;Acc:FVEG_11965]
FVEG_12559	0.0260712	0.0136872	Up	2.54521	1.34779	gene:FVEG_12559	Conserved hypothetical protein [Source:BROAD_G_moniliformis;Acc:FVEG_12559]
FVEG_13874	0.00192046	0.000115114	Up	2.54498	1.34765	gene:FVEG_13874	Hypothetical protein similar to glyoxylate induced protein [Source:BROAD_G_moniliformis;Acc:FVEG_13874]
FVEG_11848	0.025393	0.0132017	Up	2.53332	1.34103	gene:FVEG_11848	Conserved hypothetical protein [Source:BROAD_G_moniliformis;Acc:FVEG_11848]
FVEG_11407	0.00173407	7.25045e-05	Up	2.53249	1.34056	gene:FVEG_11407	Aspartate aminotransferase, mitochondrial precursor [Source:BROAD_G_moniliformis;Acc:FVEG_11407]
FVEG_12712	0.00527707	0.00125232	Up	2.52973	1.33898	gene:FVEG_12712	Conserved hypothetical protein [Source:BROAD_G_moniliformis;Acc:FVEG_12712]
FVEG_08031	0.00145798	3.10131e-05	Up	2.52694	1.33739	gene:FVEG_08031	Conserved hypothetical protein [Source:BROAD_G_moniliformis;Acc:FVEG_08031]
FVEG_00865	0.00182564	9.00355e-05	Up	2.52605	1.33688	gene:FVEG_00865	Conserved hypothetical protein [Source:BROAD_G_moniliformis;Acc:FVEG_00865]
FVEG_12409	0.00371642	0.00062218	Up	2.52386	1.33563	gene:FVEG_12409	Conserved hypothetical protein [Source:BROAD_G_moniliformis;Acc:FVEG_12409]
FVEG_05405	0.00167199	6.43392e-05	Up	2.52385	1.33562	gene:FVEG_05405	Triosephosphate isomerase [Source:BROAD_G_moniliformis;Acc:FVEG_05405]
FVEG_02686	0.00473594	0.00102643	Up	2.51933	1.33304	gene:FVEG_02686	Conserved hypothetical protein [Source:BROAD_G_moniliformis;Acc:FVEG_02686]
FVEG_09768	0.0135069	0.00555029	Up	2.51921	1.33297	gene:FVEG_09768	Conserved hypothetical protein [Source:BROAD_G_moniliformis;Acc:FVEG_09768]
FVEG_08851	0.00135046	1.45213e-05	Up	2.51891	1.3328	gene:FVEG_08851	Conserved hypothetical protein [Source:BROAD_G_moniliformis;Acc:FVEG_08851]
FVEG_07809	0.0039012	0.000685313	Up	2.5183	1.33245	gene:FVEG_07809	Conserved hypothetical protein [Source:BROAD_G_moniliformis;Acc:FVEG_07809]
FVEG_13283	0.0482763	0.0303904	Up	2.51532	1.33074	gene:FVEG_13283	Conserved hypothetical protein [Source:BROAD_G_moniliformis;Acc:FVEG_13283]
FVEG_04957	0.00391315	0.000692067	Up	2.50799	1.32653	gene:FVEG_04957	Conserved hypothetical protein [Source:BROAD_G_moniliformis;Acc:FVEG_04957]
FVEG_01572	0.0021756	0.000161386	Up	2.50669	1.32579	gene:FVEG_01572	Conserved hypothetical protein [Source:BROAD_G_moniliformis;Acc:FVEG_01572]
FVEG_03017	0.012556	0.00497684	Up	2.50197	1.32307	gene:FVEG_03017	Conserved hypothetical protein [Source:BROAD_G_moniliformis;Acc:FVEG_03017]
FVEG_06183	0.0114764	0.00435713	Up	2.49974	1.32178	gene:FVEG_06183	Norsolorinic acid reductase [Source:BROAD_G_moniliformis;Acc:FVEG_06183]
FVEG_02441	0.00135046	1.5226e-05	Up	2.49936	1.32156	gene:FVEG_02441	2-methylcitrate dehydratase [Source:BROAD_G_moniliformis;Acc:FVEG_02441]
FVEG_12184	0.0116297	0.00442958	Up	2.49286	1.3178	gene:FVEG_12184	Conserved hypothetical protein [Source:BROAD_G_moniliformis;Acc:FVEG_12184]
FVEG_06169	0.00444607	0.000908333	Up	2.49081	1.31661	gene:FVEG_06169	Conserved hypothetical protein [Source:BROAD_G_moniliformis;Acc:FVEG_06169]
FVEG_02829	0.00237052	0.000202578	Up	2.48829	1.31516	gene:FVEG_02829	Hypothetical protein [Source:BROAD_G_moniliformis;Acc:FVEG_02829]
FVEG_08322	0.0214782	0.0105479	Up	2.48721	1.31453	gene:FVEG_08322	Conserved hypothetical protein [Source:BROAD_G_moniliformis;Acc:FVEG_08322]
FVEG_03210	0.0157497	0.00690072	Up	2.48721	1.31453	gene:FVEG_03210	Hypothetical protein [Source:BROAD_G_moniliformis;Acc:FVEG_03210]
FVEG_11958	0.00189941	0.00010854	Up	2.48546	1.31351	gene:FVEG_11958	Hypothetical protein similar to C4-dicarboxylate transporter/malic acid transport protein [Source:BROAD_G_moniliformis;Acc:FVEG_11958]
FVEG_00612	0.00196667	0.00012166	Up	2.48504	1.31327	gene:FVEG_00612	Hypothetical protein similar to NAD-dependent aldehyde dehydrogenase [Source:BROAD_G_moniliformis;Acc:FVEG_00612]
FVEG_13192	0.00165775	6.1751e-05	Up	2.47763	1.30896	gene:FVEG_13192	Conserved hypothetical protein [Source:BROAD_G_moniliformis;Acc:FVEG_13192]
FVEG_05818	0.00180529	8.68625e-05	Up	2.47536	1.30764	gene:FVEG_05818	Conserved hypothetical protein [Source:BROAD_G_moniliformis;Acc:FVEG_05818]
FVEG_07509	0.023952	0.0121932	Up	2.46883	1.30383	gene:FVEG_07509	Conserved hypothetical protein [Source:BROAD_G_moniliformis;Acc:FVEG_07509]
FVEG_04186	0.00174008	7.45173e-05	Up	2.46847	1.30362	gene:FVEG_04186	Hypothetical protein similar to carnitine/acyl carnitine carrier [Source:BROAD_G_moniliformis;Acc:FVEG_04186]
FVEG_11927	0.00694171	0.00202932	Up	2.4678	1.30322	gene:FVEG_11927	Conserved hypothetical protein [Source:BROAD_G_moniliformis;Acc:FVEG_11927]
FVEG_03394	0.0381461	0.0225791	Up	2.46734	1.30295	gene:FVEG_03394	Hypothetical protein similar to fumarylacetoacetate hydrolase family protein [Source:BROAD_G_moniliformis;Acc:FVEG_03394]
FVEG_11599	0.00161074	5.37402e-05	Up	2.46227	1.29999	gene:FVEG_11599	Hypothetical protein similar to NADP-dependent leukotriene b4 12-hydroxydehydrogenase [Source:BROAD_G_moniliformis;Acc:FVEG_11599]
FVEG_07621	0.00336916	0.000496127	Up	2.46184	1.29974	gene:FVEG_07621	Hypothetical protein similar to cytochrome P450 monooxygenase [Source:BROAD_G_moniliformis;Acc:FVEG_07621]
FVEG_03857	0.00146927	3.61272e-05	Up	2.45862	1.29785	gene:FVEG_03857	Conserved hypothetical protein [Source:BROAD_G_moniliformis;Acc:FVEG_03857]
FVEG_06760	0.00185708	9.78818e-05	Up	2.45834	1.29769	gene:FVEG_06760	Conserved hypothetical protein [Source:BROAD_G_moniliformis;Acc:FVEG_06760]
FVEG_03618	0.0351591	0.0202772	Up	2.45749	1.29718	gene:FVEG_03618	Conserved hypothetical protein [Source:BROAD_G_moniliformis;Acc:FVEG_03618]
FVEG_04245	0.00435744	0.000877992	Up	2.45713	1.29697	gene:FVEG_04245	Transcriptional activator xlnR [Source:BROAD_G_moniliformis;Acc:FVEG_04245]
FVEG_06567	0.00757695	0.00233083	Up	2.45644	1.29657	gene:FVEG_06567	Formamidase [Source:BROAD_G_moniliformis;Acc:FVEG_06567]
FVEG_12861	0.00303156	0.000386745	Up	2.45523	1.29586	gene:FVEG_12861	Hypothetical protein similar to N amino acid permease [Source:BROAD_G_moniliformis;Acc:FVEG_12861]
FVEG_04704	0.00544421	0.001337	Up	2.45502	1.29574	gene:FVEG_04704	Conserved hypothetical protein [Source:BROAD_G_moniliformis;Acc:FVEG_04704]
FVEG_02515	0.00907558	0.0030733	Up	2.4547	1.29555	gene:FVEG_02515	Predicted protein [Source:BROAD_G_moniliformis;Acc:FVEG_02515]
FVEG_12755	0.0328224	0.0184747	Up	2.45138	1.29359	gene:FVEG_12755	Hypothetical protein similar to glucose transporter [Source:BROAD_G_moniliformis;Acc:FVEG_12755]
FVEG_02366	0.00174008	7.46457e-05	Up	2.44995	1.29275	gene:FVEG_02366	Conserved hypothetical protein [Source:BROAD_G_moniliformis;Acc:FVEG_02366]
FVEG_10719	0.0111374	0.00415698	Up	2.44725	1.29116	gene:FVEG_10719	Conserved hypothetical protein [Source:BROAD_G_moniliformis;Acc:FVEG_10719]
FVEG_02351	0.00222878	0.00017237	Up	2.44571	1.29025	gene:FVEG_02351	Aminopeptidase 2 [Source:BROAD_G_moniliformis;Acc:FVEG_02351]
FVEG_00800	0.00349614	0.00054073	Up	2.44489	1.28977	gene:FVEG_00800	Hypothetical protein [Source:BROAD_G_moniliformis;Acc:FVEG_00800]
FVEG_07594	0.00810512	0.00257755	Up	2.44022	1.28701	gene:FVEG_07594	Predicted protein [Source:BROAD_G_moniliformis;Acc:FVEG_07594]
FVEG_04764	0.00165775	6.13458e-05	Up	2.43784	1.2856	gene:FVEG_04764	Hypothetical protein [Source:BROAD_G_moniliformis;Acc:FVEG_04764]
FVEG_10768	0.0268655	0.0142542	Up	2.42996	1.28093	gene:FVEG_10768	Conserved hypothetical protein [Source:BROAD_G_moniliformis;Acc:FVEG_10768]
FVEG_13186	0.00202346	0.000137316	Up	2.42864	1.28015	gene:FVEG_13186	Conserved hypothetical protein [Source:BROAD_G_moniliformis;Acc:FVEG_13186]
FVEG_05605	0.00327176	0.00046406	Up	2.4266	1.27894	gene:FVEG_05605	Conserved hypothetical protein [Source:BROAD_G_moniliformis;Acc:FVEG_05605]
FVEG_13556	0.00454014	0.000942355	Up	2.42386	1.27731	gene:FVEG_13556	Citrate synthase [Source:BROAD_G_moniliformis;Acc:FVEG_13556]
FVEG_02181	0.0109594	0.00405813	Up	2.42095	1.27557	gene:FVEG_02181	Methylcrotonoyl-CoA carboxylase beta chain, mitochondrial precursor [Source:BROAD_G_moniliformis;Acc:FVEG_02181]
FVEG_11187	0.00394244	0.0007026	Up	2.41952	1.27472	gene:FVEG_11187	Conserved hypothetical protein [Source:BROAD_G_moniliformis;Acc:FVEG_11187]
FVEG_02337	0.00135781	1.93699e-05	Up	2.41784	1.27372	gene:FVEG_02337	Glycine dehydrogenase, mitochondrial precursor [Source:BROAD_G_moniliformis;Acc:FVEG_02337]
FVEG_08880	0.0406244	0.0244682	Up	2.41732	1.27341	gene:FVEG_08880	Conserved hypothetical protein [Source:BROAD_G_moniliformis;Acc:FVEG_08880]
FVEG_10229	0.00486398	0.00108491	Up	2.41708	1.27327	gene:FVEG_10229	Conserved hypothetical protein [Source:BROAD_G_moniliformis;Acc:FVEG_10229]
FVEG_01266	0.0089392	0.00299041	Up	2.41607	1.27266	gene:FVEG_01266	Conserved hypothetical protein [Source:BROAD_G_moniliformis;Acc:FVEG_01266]
FVEG_13237	0.0127404	0.00508371	Up	2.4142	1.27154	gene:FVEG_13237	Conserved hypothetical protein [Source:BROAD_G_moniliformis;Acc:FVEG_13237]
FVEG_00421	0.00148593	4.13347e-05	Up	2.41085	1.26954	gene:FVEG_00421	Hypothetical protein [Source:BROAD_G_moniliformis;Acc:FVEG_00421]
FVEG_11083	0.00214978	0.000156403	Up	2.40207	1.26428	gene:FVEG_11083	Conserved hypothetical protein [Source:BROAD_G_moniliformis;Acc:FVEG_11083]
FVEG_02161	0.00162476	5.659e-05	Up	2.40077	1.2635	gene:FVEG_02161	Mitochondrial 2-oxodicarboxylate carrier 1 [Source:BROAD_G_moniliformis;Acc:FVEG_02161]
FVEG_02420	0.0184044	0.00852147	Up	2.40054	1.26336	gene:FVEG_02420	Hypothetical protein similar to C6 transcription factor [Source:BROAD_G_moniliformis;Acc:FVEG_02420]
FVEG_03752	0.00949352	0.0033001	Up	2.39914	1.26252	gene:FVEG_03752	Hypothetical protein [Source:BROAD_G_moniliformis;Acc:FVEG_03752]
FVEG_02967	0.00522642	0.00122805	Up	2.39623	1.26077	gene:FVEG_02967	Hypothetical protein similar to spermidine synthase [Source:BROAD_G_moniliformis;Acc:FVEG_02967]
FVEG_08500	0.0121521	0.00471975	Up	2.39604	1.26065	gene:FVEG_08500	Conserved hypothetical protein [Source:BROAD_G_moniliformis;Acc:FVEG_08500]
FVEG_09098	0.00667792	0.00190619	Up	2.39531	1.26021	gene:FVEG_09098	Hypothetical protein similar to MFS myo-inositol transporter [Source:BROAD_G_moniliformis;Acc:FVEG_09098]
FVEG_03863	0.0168272	0.00750998	Up	2.39047	1.25729	gene:FVEG_03863	Hypothetical protein similar to fe-containing alcohol dehydrogenase [Source:BROAD_G_moniliformis;Acc:FVEG_03863]
FVEG_08447	0.0393155	0.0234835	Up	2.38034	1.25117	gene:FVEG_08447	Hypothetical protein similar to tartrate dehydrogenase [Source:BROAD_G_moniliformis;Acc:FVEG_08447]
FVEG_05584	0.0202254	0.00970258	Up	2.3791	1.25041	gene:FVEG_05584	Conserved hypothetical protein [Source:BROAD_G_moniliformis;Acc:FVEG_05584]
FVEG_07372	0.00719847	0.00215499	Up	2.37884	1.25026	gene:FVEG_07372	Hypothetical protein similar to glycogenin [Source:BROAD_G_moniliformis;Acc:FVEG_07372]
FVEG_09315	0.00292374	0.000350944	Up	2.37711	1.24921	gene:FVEG_09315	Conserved hypothetical protein [Source:BROAD_G_moniliformis;Acc:FVEG_09315]
FVEG_07588	0.00253943	0.000253063	Up	2.37216	1.2462	gene:FVEG_07588	Conserved hypothetical protein [Source:BROAD_G_moniliformis;Acc:FVEG_07588]
FVEG_06123	0.00227987	0.000182362	Up	2.37011	1.24496	gene:FVEG_06123	Orotate phosphoribosyltransferase [Source:BROAD_G_moniliformis;Acc:FVEG_06123]
FVEG_13164	0.0413492	0.0250438	Up	2.36737	1.24329	gene:FVEG_13164	Conserved hypothetical protein [Source:BROAD_G_moniliformis;Acc:FVEG_13164]
FVEG_10691	0.0139538	0.00580674	Up	2.36585	1.24236	gene:FVEG_10691	Hypothetical protein [Source:BROAD_G_moniliformis;Acc:FVEG_10691]
FVEG_06317	0.00192046	0.000115085	Up	2.36208	1.24006	gene:FVEG_06317	Hypothetical protein similar to 2-nitropropane dioxygenase [Source:BROAD_G_moniliformis;Acc:FVEG_06317]
FVEG_01341	0.00286021	0.000333959	Up	2.35673	1.23679	gene:FVEG_01341	Conserved hypothetical protein [Source:BROAD_G_moniliformis;Acc:FVEG_01341]
FVEG_12500	0.00378863	0.000643534	Up	2.35295	1.23447	gene:FVEG_12500	Hypothetical protein [Source:BROAD_G_moniliformis;Acc:FVEG_12500]
FVEG_10534	0.00567674	0.00144261	Up	2.35184	1.23379	gene:FVEG_10534	Conserved hypothetical protein [Source:BROAD_G_moniliformis;Acc:FVEG_10534]
FVEG_11673	0.00311289	0.000413614	Up	2.35126	1.23343	gene:FVEG_11673	Conserved hypothetical protein [Source:BROAD_G_moniliformis;Acc:FVEG_11673]
FVEG_12382	0.0170754	0.00766548	Up	2.35066	1.23307	gene:FVEG_12382	Conserved hypothetical protein [Source:BROAD_G_moniliformis;Acc:FVEG_12382]
FVEG_06003	0.0223716	0.0111174	Up	2.34744	1.23109	gene:FVEG_06003	Conserved hypothetical protein [Source:BROAD_G_moniliformis;Acc:FVEG_06003]
FVEG_05576	0.00327176	0.000463786	Up	2.34197	1.22772	gene:FVEG_05576	Conserved hypothetical protein [Source:BROAD_G_moniliformis;Acc:FVEG_05576]
FVEG_13570	0.00387467	0.000672362	Up	2.34038	1.22674	gene:FVEG_13570	Conserved hypothetical protein [Source:BROAD_G_moniliformis;Acc:FVEG_13570]
FVEG_11318	0.00178204	8.00774e-05	Up	2.33239	1.22181	gene:FVEG_11318	Fructose-2,6-bisphosphatase [Source:BROAD_G_moniliformis;Acc:FVEG_11318]
FVEG_06950	0.00146927	3.74753e-05	Up	2.33179	1.22144	gene:FVEG_06950	Ornithine aminotransferase [Source:BROAD_G_moniliformis;Acc:FVEG_06950]
FVEG_07510	0.00139325	2.1891e-05	Up	2.33153	1.22128	gene:FVEG_07510	Superoxide dismutase, mitochondrial precursor [Source:BROAD_G_moniliformis;Acc:FVEG_07510]
FVEG_00526	0.014768	0.00631859	Up	2.33085	1.22086	gene:FVEG_00526	Conserved hypothetical protein [Source:BROAD_G_moniliformis;Acc:FVEG_00526]
FVEG_02035	0.0270595	0.0144066	Up	2.33022	1.22046	gene:FVEG_02035	Conserved hypothetical protein [Source:BROAD_G_moniliformis;Acc:FVEG_02035]
FVEG_01073	0.00302106	0.000384481	Up	2.32927	1.21988	gene:FVEG_01073	Protein yabJ [Source:BROAD_G_moniliformis;Acc:FVEG_01073]
FVEG_01686	0.00737402	0.0022376	Up	2.32922	1.21985	gene:FVEG_01686	Conserved hypothetical protein [Source:BROAD_G_moniliformis;Acc:FVEG_01686]
FVEG_13358	0.0145074	0.00617201	Up	2.32873	1.21954	gene:FVEG_13358	Conserved hypothetical protein [Source:BROAD_G_moniliformis;Acc:FVEG_13358]
FVEG_06566	0.0232142	0.0116875	Up	2.32579	1.21772	gene:FVEG_06566	Hypothetical protein similar to homoserine acetyltransferase family protein [Source:BROAD_G_moniliformis;Acc:FVEG_06566]
FVEG_04410	0.00271399	0.000293135	Up	2.32411	1.21668	gene:FVEG_04410	Hypothetical protein similar to amidohydrolase family [Source:BROAD_G_moniliformis;Acc:FVEG_04410]
FVEG_13095	0.00445516	0.000913368	Up	2.32246	1.21565	gene:FVEG_13095	Multidrug resistance protein 1 [Source:BROAD_G_moniliformis;Acc:FVEG_13095]
FVEG_02182	0.00301058	0.000381589	Up	2.32126	1.21491	gene:FVEG_02182	Isovaleryl-CoA dehydrogenase, mitochondrial precursor [Source:BROAD_G_moniliformis;Acc:FVEG_02182]
FVEG_13354	0.0390664	0.023279	Up	2.32082	1.21464	gene:FVEG_13354	Conserved hypothetical protein [Source:BROAD_G_moniliformis;Acc:FVEG_13354]
FVEG_02379	0.00415566	0.000784648	Up	2.32008	1.21417	gene:FVEG_02379	Conserved hypothetical protein [Source:BROAD_G_moniliformis;Acc:FVEG_02379]
FVEG_02993	0.00166019	6.20836e-05	Up	2.3184	1.21313	gene:FVEG_02993	Conserved hypothetical protein [Source:BROAD_G_moniliformis;Acc:FVEG_02993]
FVEG_01351	0.00555711	0.0013829	Up	2.3178	1.21276	gene:FVEG_01351	Conserved hypothetical protein [Source:BROAD_G_moniliformis;Acc:FVEG_01351]
FVEG_12604	0.00296061	0.000367738	Up	2.31657	1.21199	gene:FVEG_12604	Conserved hypothetical protein [Source:BROAD_G_moniliformis;Acc:FVEG_12604]
FVEG_07958	0.00628811	0.00171908	Up	2.31645	1.21192	gene:FVEG_07958	Conserved hypothetical protein [Source:BROAD_G_moniliformis;Acc:FVEG_07958]
FVEG_03828	0.00358568	0.000572588	Up	2.31205	1.20917	gene:FVEG_03828	Hypothetical protein similar to peroxisomal biogenesis factor PEX11 [Source:BROAD_G_moniliformis;Acc:FVEG_03828]
FVEG_02656	0.00135781	1.96842e-05	Up	2.30953	1.2076	gene:FVEG_02656	Inositol-3-phosphate synthase [Source:BROAD_G_moniliformis;Acc:FVEG_02656]
FVEG_02410	0.00135781	1.65884e-05	Up	2.30841	1.2069	gene:FVEG_02410	Hypothetical protein similar to ABC transporter [Source:BROAD_G_moniliformis;Acc:FVEG_02410]
FVEG_04320	0.00919384	0.00314065	Up	2.30622	1.20553	gene:FVEG_04320	Conserved hypothetical protein [Source:BROAD_G_moniliformis;Acc:FVEG_04320]
FVEG_07190	0.00352616	0.000551244	Up	2.30499	1.20476	gene:FVEG_07190	Conserved hypothetical protein [Source:BROAD_G_moniliformis;Acc:FVEG_07190]
FVEG_08354	0.00417266	0.000792582	Up	2.30347	1.20381	gene:FVEG_08354	Conserved hypothetical protein [Source:BROAD_G_moniliformis;Acc:FVEG_08354]
FVEG_11317	0.00342595	0.000513183	Up	2.30271	1.20333	gene:FVEG_11317	Conserved hypothetical protein [Source:BROAD_G_moniliformis;Acc:FVEG_11317]
FVEG_01021	0.00324626	0.000455152	Up	2.30044	1.20191	gene:FVEG_01021	Conserved hypothetical protein [Source:BROAD_G_moniliformis;Acc:FVEG_01021]
FVEG_04090	0.00408006	0.000756644	Up	2.29939	1.20125	gene:FVEG_04090	Conserved hypothetical protein [Source:BROAD_G_moniliformis;Acc:FVEG_04090]
FVEG_10001	0.00232923	0.000194257	Up	2.2986	1.20076	gene:FVEG_10001	Conserved hypothetical protein [Source:BROAD_G_moniliformis;Acc:FVEG_10001]
FVEG_00726	0.00232923	0.000193298	Up	2.29806	1.20042	gene:FVEG_00726	Conserved hypothetical protein [Source:BROAD_G_moniliformis;Acc:FVEG_00726]
FVEG_08727	0.0112953	0.00424352	Up	2.29389	1.19779	gene:FVEG_08727	Conserved hypothetical protein [Source:BROAD_G_moniliformis;Acc:FVEG_08727]
FVEG_00832	0.00320581	0.000441966	Up	2.29213	1.19669	gene:FVEG_00832	Conserved hypothetical protein [Source:BROAD_G_moniliformis;Acc:FVEG_00832]
FVEG_12290	0.00616057	0.00166789	Up	2.29119	1.1961	gene:FVEG_12290	Conserved hypothetical protein [Source:BROAD_G_moniliformis;Acc:FVEG_12290]
FVEG_11261	0.00641208	0.00178694	Up	2.29028	1.19552	gene:FVEG_11261	Urease accessory protein ureG [Source:BROAD_G_moniliformis;Acc:FVEG_11261]
FVEG_01306	0.00146927	3.70025e-05	Up	2.28913	1.1948	gene:FVEG_01306	Hypothetical protein [Source:BROAD_G_moniliformis;Acc:FVEG_01306]
FVEG_07790	0.00147055	3.90739e-05	Up	2.28835	1.19431	gene:FVEG_07790	D-3-phosphoglycerate dehydrogenase 2 [Source:BROAD_G_moniliformis;Acc:FVEG_07790]
FVEG_04963	0.00146974	3.78891e-05	Up	2.28811	1.19415	gene:FVEG_04963	Serine hydroxymethyltransferase [Source:BROAD_G_moniliformis;Acc:FVEG_04963]
FVEG_10580	0.0043274	0.000863804	Up	2.28756	1.19381	gene:FVEG_10580	Hypothetical protein similar to ATP binding cassette transporter [Source:BROAD_G_moniliformis;Acc:FVEG_10580]
FVEG_09494	0.010337	0.00372778	Up	2.28242	1.19057	gene:FVEG_09494	Predicted protein [Source:BROAD_G_moniliformis;Acc:FVEG_09494]
FVEG_00946	0.0137086	0.00566841	Up	2.2812	1.18979	gene:FVEG_00946	Conserved hypothetical protein [Source:BROAD_G_moniliformis;Acc:FVEG_00946]
FVEG_09027	0.00377332	0.000638759	Up	2.27843	1.18804	gene:FVEG_09027	Hypothetical protein similar to acyltransferase [Source:BROAD_G_moniliformis;Acc:FVEG_09027]
FVEG_06269	0.0033229	0.000480289	Up	2.27605	1.18653	gene:FVEG_06269	Hypothetical protein similar to acyl-CoA dehydrogenase [Source:BROAD_G_moniliformis;Acc:FVEG_06269]
FVEG_02611	0.00273752	0.000299993	Up	2.2748	1.18574	gene:FVEG_02611	Isocitrate lyase [Source:BROAD_G_moniliformis;Acc:FVEG_02611]
FVEG_11131	0.00935497	0.00322572	Up	2.27456	1.18559	gene:FVEG_11131	Conserved hypothetical protein [Source:BROAD_G_moniliformis;Acc:FVEG_11131]
FVEG_06534	0.046275	0.0288349	Up	2.27308	1.18465	gene:FVEG_06534	Conserved hypothetical protein [Source:BROAD_G_moniliformis;Acc:FVEG_06534]
FVEG_07195	0.0385388	0.0228764	Up	2.2705	1.18301	gene:FVEG_07195	Predicted protein [Source:BROAD_G_moniliformis;Acc:FVEG_07195]
FVEG_05716	0.00547691	0.00135276	Up	2.2686	1.1818	gene:FVEG_05716	Predicted protein [Source:BROAD_G_moniliformis;Acc:FVEG_05716]
FVEG_13548	0.00352451	0.000549443	Up	2.26827	1.18159	gene:FVEG_13548	Conserved hypothetical protein [Source:BROAD_G_moniliformis;Acc:FVEG_13548]
FVEG_07377	0.00323322	0.000451017	Up	2.26764	1.18119	gene:FVEG_07377	Conserved hypothetical protein [Source:BROAD_G_moniliformis;Acc:FVEG_07377]
FVEG_05170	0.0021826	0.00016331	Up	2.26753	1.18112	gene:FVEG_05170	Hypothetical protein similar to anion exchange family protein [Source:BROAD_G_moniliformis;Acc:FVEG_05170]
FVEG_06759	0.0140341	0.00586512	Up	2.26694	1.18075	gene:FVEG_06759	Conserved hypothetical protein [Source:BROAD_G_moniliformis;Acc:FVEG_06759]
FVEG_00475	0.00615743	0.00166641	Up	2.26606	1.18018	gene:FVEG_00475	Conserved hypothetical protein [Source:BROAD_G_moniliformis;Acc:FVEG_00475]
FVEG_13395	0.0202461	0.00971666	Up	2.26601	1.18016	gene:FVEG_13395	Predicted protein [Source:BROAD_G_moniliformis;Acc:FVEG_13395]
FVEG_08944	0.0114948	0.0043653	Up	2.26531	1.17971	gene:FVEG_08944	Conserved hypothetical protein [Source:BROAD_G_moniliformis;Acc:FVEG_08944]
FVEG_08669	0.00595552	0.00156504	Up	2.26454	1.17922	gene:FVEG_08669	Conserved hypothetical protein [Source:BROAD_G_moniliformis;Acc:FVEG_08669]
FVEG_12547	0.00654449	0.00183985	Up	2.25131	1.17076	gene:FVEG_12547	Conserved hypothetical protein [Source:BROAD_G_moniliformis;Acc:FVEG_12547]
FVEG_13851	0.00191554	0.000111255	Up	2.25089	1.17049	gene:FVEG_13851	Conserved hypothetical protein [Source:BROAD_G_moniliformis;Acc:FVEG_13851]
FVEG_08512	0.0289586	0.0157108	Up	2.25041	1.17019	gene:FVEG_08512
FVEG_13926	0.00371642	0.000622082	Up	2.24938	1.16953	gene:FVEG_13926	Conserved hypothetical protein [Source:BROAD_G_moniliformis;Acc:FVEG_13926]
FVEG_00480	0.0146114	0.00623449	Up	2.24709	1.16806	gene:FVEG_00480	Conserved hypothetical protein [Source:BROAD_G_moniliformis;Acc:FVEG_00480]
FVEG_10341	0.00303595	0.000387924	Up	2.24674	1.16783	gene:FVEG_10341	Hypothetical protein similar to DNA ligase [Source:BROAD_G_moniliformis;Acc:FVEG_10341]
FVEG_11643	0.00629106	0.00172613	Up	2.24566	1.16714	gene:FVEG_11643	Conserved hypothetical protein [Source:BROAD_G_moniliformis;Acc:FVEG_11643]
FVEG_02733	0.00505045	0.00115171	Up	2.24475	1.16656	gene:FVEG_02733	Conserved hypothetical protein [Source:BROAD_G_moniliformis;Acc:FVEG_02733]
FVEG_12069	0.0034921	0.00053754	Up	2.23963	1.16326	gene:FVEG_12069	Inorganic phosphate transporter PHO84 [Source:BROAD_G_moniliformis;Acc:FVEG_12069]
FVEG_03417	0.00170327	6.83602e-05	Up	2.23936	1.16309	gene:FVEG_03417	Conserved hypothetical protein [Source:BROAD_G_moniliformis;Acc:FVEG_03417]
FVEG_05670	0.00139325	2.54591e-05	Up	2.23885	1.16275	gene:FVEG_05670	Hypothetical protein [Source:BROAD_G_moniliformis;Acc:FVEG_05670]
FVEG_12159	0.00369909	0.000614492	Up	2.23823	1.16236	gene:FVEG_12159	Conserved hypothetical protein [Source:BROAD_G_moniliformis;Acc:FVEG_12159]
FVEG_01608	0.00196983	0.000125648	Up	2.23789	1.16214	gene:FVEG_01608	Conserved hypothetical protein [Source:BROAD_G_moniliformis;Acc:FVEG_01608]
FVEG_04847	0.015239	0.00659623	Up	2.23766	1.16199	gene:FVEG_04847	Conserved hypothetical protein [Source:BROAD_G_moniliformis;Acc:FVEG_04847]
FVEG_02650	0.00139325	2.59798e-05	Up	2.23676	1.16141	gene:FVEG_02650	Asparagine synthetase [Source:BROAD_G_moniliformis;Acc:FVEG_02650]
FVEG_12954	0.00162476	5.70751e-05	Up	2.23647	1.16122	gene:FVEG_12954	Conserved hypothetical protein [Source:BROAD_G_moniliformis;Acc:FVEG_12954]
FVEG_12776	0.00147055	3.90061e-05	Up	2.23597	1.1609	gene:FVEG_12776	Pyruvate kinase [Source:BROAD_G_moniliformis;Acc:FVEG_12776]
FVEG_08940	0.00150209	4.35765e-05	Up	2.23568	1.16071	gene:FVEG_08940	Conserved hypothetical protein [Source:BROAD_G_moniliformis;Acc:FVEG_08940]
FVEG_12620	0.019562	0.00927932	Up	2.23492	1.16022	gene:FVEG_12620	Conserved hypothetical protein [Source:BROAD_G_moniliformis;Acc:FVEG_12620]
FVEG_12705	0.00389822	0.000682489	Up	2.23473	1.1601	gene:FVEG_12705	Conserved hypothetical protein [Source:BROAD_G_moniliformis;Acc:FVEG_12705]
FVEG_08219	0.00275713	0.000306908	Up	2.23382	1.15952	gene:FVEG_08219	Conserved hypothetical protein [Source:BROAD_G_moniliformis;Acc:FVEG_08219]
FVEG_11082	0.0313703	0.0173889	Up	2.22929	1.15658	gene:FVEG_11082	Conserved hypothetical protein [Source:BROAD_G_moniliformis;Acc:FVEG_11082]
FVEG_12427	0.00175474	7.72417e-05	Up	2.2287	1.1562	gene:FVEG_12427	Conserved hypothetical protein [Source:BROAD_G_moniliformis;Acc:FVEG_12427]
FVEG_07169	0.00948802	0.00329577	Up	2.22679	1.15497	gene:FVEG_07169	Conserved hypothetical protein [Source:BROAD_G_moniliformis;Acc:FVEG_07169]
FVEG_05291	0.00248116	0.000236891	Up	2.22631	1.15466	gene:FVEG_05291	Cysteine synthase [Source:BROAD_G_moniliformis;Acc:FVEG_05291]
FVEG_10263	0.00139325	2.47029e-05	Up	2.22474	1.15364	gene:FVEG_10263	Conserved hypothetical protein [Source:BROAD_G_moniliformis;Acc:FVEG_10263]
FVEG_07202	0.00369433	0.000609492	Up	2.22365	1.15293	gene:FVEG_07202	Conserved hypothetical protein [Source:BROAD_G_moniliformis;Acc:FVEG_07202]
FVEG_01283	0.00607124	0.00161635	Up	2.2227	1.15231	gene:FVEG_01283	30 kDa heat shock protein [Source:BROAD_G_moniliformis;Acc:FVEG_01283]
FVEG_04371	0.0156519	0.00684034	Up	2.22216	1.15196	gene:FVEG_04371	Predicted protein [Source:BROAD_G_moniliformis;Acc:FVEG_04371]
FVEG_12965	0.00306761	0.000396658	Up	2.21954	1.15026	gene:FVEG_12965	Conserved hypothetical protein [Source:BROAD_G_moniliformis;Acc:FVEG_12965]
FVEG_01921	0.00161028	5.33981e-05	Up	2.21875	1.14975	gene:FVEG_01921	Conserved hypothetical protein [Source:BROAD_G_moniliformis;Acc:FVEG_01921]
FVEG_09094	0.0026004	0.000269249	Up	2.21859	1.14964	gene:FVEG_09094	Hypothetical protein similar to ribose 5-phosphate isomerase A [Source:BROAD_G_moniliformis;Acc:FVEG_09094]
FVEG_02103	0.00485782	0.00108097	Up	2.21341	1.14627	gene:FVEG_02103	Conserved hypothetical protein [Source:BROAD_G_moniliformis;Acc:FVEG_02103]
FVEG_00801	0.00179522	8.20155e-05	Up	2.21255	1.14571	gene:FVEG_00801	Saccharopine dehydrogenase [Source:BROAD_G_moniliformis;Acc:FVEG_00801]
FVEG_14164	0.00286342	0.000335425	Up	2.2114	1.14496	gene:FVEG_14164	Conserved hypothetical protein [Source:BROAD_G_moniliformis;Acc:FVEG_14164]
FVEG_01036	0.0312675	0.0173062	Up	2.20982	1.14393	gene:FVEG_01036	Hypothetical protein similar to MFS quinate transporter QutD [Source:BROAD_G_moniliformis;Acc:FVEG_01036]
FVEG_04436	0.00422914	0.000817904	Up	2.20556	1.14115	gene:FVEG_04436	Predicted protein [Source:BROAD_G_moniliformis;Acc:FVEG_04436]
FVEG_11840	0.00626538	0.00170853	Up	2.20492	1.14073	gene:FVEG_11840	Conserved hypothetical protein [Source:BROAD_G_moniliformis;Acc:FVEG_11840]
FVEG_13969	0.010133	0.00362202	Up	2.20459	1.14051	gene:FVEG_13969	Hypothetical protein similar to galactoside O-acetyltransferase [Source:BROAD_G_moniliformis;Acc:FVEG_13969]
FVEG_10716	0.0074498	0.00226887	Up	2.2032	1.1396	gene:FVEG_10716	Conserved hypothetical protein [Source:BROAD_G_moniliformis;Acc:FVEG_10716]
FVEG_00364	0.0402537	0.0241834	Up	2.19419	1.13369	gene:FVEG_00364	Hypothetical protein similar to D-isomer specific 2-hydroxyacid dehydrogenase family protein [Source:BROAD_G_moniliformis;Acc:FVEG_00364]
FVEG_11003	0.00686199	0.00198434	Up	2.1894	1.13053	gene:FVEG_11003	Conserved hypothetical protein [Source:BROAD_G_moniliformis;Acc:FVEG_11003]
FVEG_13856	0.0257727	0.0134709	Up	2.18846	1.12991	gene:FVEG_13856	Conserved hypothetical protein [Source:BROAD_G_moniliformis;Acc:FVEG_13856]
FVEG_00192	0.00369611	0.000611944	Up	2.18793	1.12957	gene:FVEG_00192	Hypothetical protein similar to glutamine synthetase [Source:BROAD_G_moniliformis;Acc:FVEG_00192]
FVEG_01999	0.00282025	0.00032373	Up	2.18771	1.12942	gene:FVEG_01999	Predicted protein [Source:BROAD_G_moniliformis;Acc:FVEG_01999]
FVEG_00418	0.00565764	0.00143226	Up	2.18554	1.12799	gene:FVEG_00418	Conserved hypothetical protein [Source:BROAD_G_moniliformis;Acc:FVEG_00418]
FVEG_06763	0.0176039	0.00799657	Up	2.18469	1.12743	gene:FVEG_06763	Hypothetical protein [Source:BROAD_G_moniliformis;Acc:FVEG_06763]
FVEG_04249	0.00145798	3.14518e-05	Up	2.18444	1.12726	gene:FVEG_04249	Cytochrome b2, mitochondrial precursor [Source:BROAD_G_moniliformis;Acc:FVEG_04249]
FVEG_10384	0.00139604	2.61741e-05	Up	2.1841	1.12704	gene:FVEG_10384	Hypothetical protein similar to NAD-dependent aldehyde dehydrogenases [Source:BROAD_G_moniliformis;Acc:FVEG_10384]
FVEG_03393	0.0141915	0.00595918	Up	2.18292	1.12626	gene:FVEG_03393	Conserved hypothetical protein [Source:BROAD_G_moniliformis;Acc:FVEG_03393]
FVEG_12933	0.00545262	0.00134312	Up	2.17944	1.12396	gene:FVEG_12933	Hypothetical protein similar to amino acid permease [Source:BROAD_G_moniliformis;Acc:FVEG_12933]
FVEG_13270	0.0144346	0.00612892	Up	2.17852	1.12335	gene:FVEG_13270	Conserved hypothetical protein [Source:BROAD_G_moniliformis;Acc:FVEG_13270]
FVEG_05190	0.00188928	0.000102801	Up	2.17647	1.12199	gene:FVEG_05190	Conserved hypothetical protein [Source:BROAD_G_moniliformis;Acc:FVEG_05190]
FVEG_01836	0.00148593	4.12664e-05	Up	2.17553	1.12137	gene:FVEG_01836	Fumarate hydratase, mitochondrial precursor [Source:BROAD_G_moniliformis;Acc:FVEG_01836]
FVEG_02923	0.0035203	0.000548097	Up	2.17541	1.12129	gene:FVEG_02923	Hypothetical protein similar to tyrosine decarboxylase [Source:BROAD_G_moniliformis;Acc:FVEG_02923]
FVEG_06288	0.00146927	3.666e-05	Up	2.17406	1.12039	gene:FVEG_06288	Hypothetical protein similar to dihydroorotate dehydrogenase [Source:BROAD_G_moniliformis;Acc:FVEG_06288]
FVEG_06523	0.00879897	0.00292014	Up	2.17348	1.12001	gene:FVEG_06523	Conserved hypothetical protein [Source:BROAD_G_moniliformis;Acc:FVEG_06523]
FVEG_02289	0.00149872	4.26291e-05	Up	2.17345	1.11998	gene:FVEG_02289	Phosphoenolpyruvate carboxykinase [Source:BROAD_G_moniliformis;Acc:FVEG_02289]
FVEG_01912	0.00953453	0.00332261	Up	2.17268	1.11948	gene:FVEG_01912	Conserved hypothetical protein [Source:BROAD_G_moniliformis;Acc:FVEG_01912]
FVEG_07325	0.00160498	5.03704e-05	Up	2.17196	1.119	gene:FVEG_07325	Electron transfer flavoprotein subunit alpha [Source:BROAD_G_moniliformis;Acc:FVEG_07325]
FVEG_04423	0.00517984	0.00120447	Up	2.17076	1.1182	gene:FVEG_04423	Hypothetical protein similar to class II aldolase/adducin [Source:BROAD_G_moniliformis;Acc:FVEG_04423]
FVEG_08706	0.0373387	0.0219894	Up	2.17023	1.11785	gene:FVEG_08706	Hypothetical protein similar to acetyltransferase [Source:BROAD_G_moniliformis;Acc:FVEG_08706]
FVEG_13190	0.00337771	0.000498018	Up	2.16913	1.11712	gene:FVEG_13190	Conserved hypothetical protein [Source:BROAD_G_moniliformis;Acc:FVEG_13190]
FVEG_07156	0.00263249	0.000276406	Up	2.1683	1.11656	gene:FVEG_07156	Hypothetical protein similar to peroxisomal carrier protein [Source:BROAD_G_moniliformis;Acc:FVEG_07156]
FVEG_01820	0.0153717	0.00667713	Up	2.16696	1.11567	gene:FVEG_01820	Conserved hypothetical protein [Source:BROAD_G_moniliformis;Acc:FVEG_01820]
FVEG_13051	0.0206552	0.00999719	Up	2.16618	1.11515	gene:FVEG_13051	Conserved hypothetical protein [Source:BROAD_G_moniliformis;Acc:FVEG_13051]
FVEG_06787	0.00145798	2.87828e-05	Up	2.16544	1.11466	gene:FVEG_06787	Hypothetical protein similar to Arc1p protein [Source:BROAD_G_moniliformis;Acc:FVEG_06787]
FVEG_12270	0.0237089	0.0120236	Up	2.16484	1.11426	gene:FVEG_12270	Conserved hypothetical protein [Source:BROAD_G_moniliformis;Acc:FVEG_12270]
FVEG_12791	0.00872856	0.00288659	Up	2.16445	1.114	gene:FVEG_12791	Conserved hypothetical protein [Source:BROAD_G_moniliformis;Acc:FVEG_12791]
FVEG_11007	0.00185127	9.4998e-05	Up	2.16114	1.11179	gene:FVEG_11007	Hypothetical protein [Source:BROAD_G_moniliformis;Acc:FVEG_11007]
FVEG_03264	0.0215063	0.0105723	Up	2.16012	1.11111	gene:FVEG_03264	Conserved hypothetical protein [Source:BROAD_G_moniliformis;Acc:FVEG_03264]
FVEG_10020	0.0132257	0.00536494	Up	2.15552	1.10804	gene:FVEG_10020	Conserved hypothetical protein [Source:BROAD_G_moniliformis;Acc:FVEG_10020]
FVEG_11907	0.00146927	3.61329e-05	Up	2.15522	1.10784	gene:FVEG_11907	Hypothetical protein similar to isoamyl alcohol oxidase [Source:BROAD_G_moniliformis;Acc:FVEG_11907]
FVEG_09064	0.0278636	0.0149596	Up	2.15083	1.10489	gene:FVEG_09064	Conserved hypothetical protein [Source:BROAD_G_moniliformis;Acc:FVEG_09064]
FVEG_10513	0.0201688	0.00965692	Up	2.15083	1.10489	gene:FVEG_10513	Conserved hypothetical protein [Source:BROAD_G_moniliformis;Acc:FVEG_10513]
FVEG_13158	0.00352616	0.000551883	Up	2.14231	1.09917	gene:FVEG_13158	Conserved hypothetical protein [Source:BROAD_G_moniliformis;Acc:FVEG_13158]
FVEG_06659	0.00313151	0.0004206	Up	2.13649	1.09524	gene:FVEG_06659	NAD(P) transhydrogenase, mitochondrial precursor [Source:BROAD_G_moniliformis;Acc:FVEG_06659]
FVEG_07470	0.00144129	2.7463e-05	Up	2.13308	1.09294	gene:FVEG_07470	Heat shock protein 90 [Source:BROAD_G_moniliformis;Acc:FVEG_07470]
FVEG_06964	0.00269891	0.000289302	Up	2.13041	1.09113	gene:FVEG_06964	Conserved hypothetical protein [Source:BROAD_G_moniliformis;Acc:FVEG_06964]
FVEG_12381	0.0133734	0.00546572	Up	2.12583	1.08803	gene:FVEG_12381	Predicted protein [Source:BROAD_G_moniliformis;Acc:FVEG_12381]
FVEG_05017	0.0131528	0.00532865	Up	2.12532	1.08768	gene:FVEG_05017	Hypothetical protein similar to succinyl-CoA:3-ketoacid-coenzyme A transferase [Source:BROAD_G_moniliformis;Acc:FVEG_05017]
FVEG_08778	0.00676126	0.00194557	Up	2.12501	1.08747	gene:FVEG_08778	Protein TOXD [Source:BROAD_G_moniliformis;Acc:FVEG_08778]
FVEG_06057	0.00204737	0.000143737	Up	2.12369	1.08657	gene:FVEG_06057	Conserved hypothetical protein [Source:BROAD_G_moniliformis;Acc:FVEG_06057]
FVEG_03298	0.0255458	0.0133065	Up	2.12339	1.08637	gene:FVEG_03298	Conserved hypothetical protein [Source:BROAD_G_moniliformis;Acc:FVEG_03298]
FVEG_09182	0.00232289	0.0001903	Up	2.11897	1.08336	gene:FVEG_09182	Phosphoribosylformylglycinamidine cyclo-ligase [Source:BROAD_G_moniliformis;Acc:FVEG_09182]
FVEG_10361	0.00567342	0.00143775	Up	2.11415	1.08008	gene:FVEG_10361	Conserved hypothetical protein [Source:BROAD_G_moniliformis;Acc:FVEG_10361]
FVEG_03008	0.00703393	0.00207492	Up	2.10911	1.07663	gene:FVEG_03008	Conserved hypothetical protein [Source:BROAD_G_moniliformis;Acc:FVEG_03008]
FVEG_07931	0.00139325	2.37041e-05	Up	2.10739	1.07546	gene:FVEG_07931	Conserved hypothetical protein [Source:BROAD_G_moniliformis;Acc:FVEG_07931]
FVEG_12601	0.0298024	0.0162452	Up	2.1059	1.07444	gene:FVEG_12601	Conserved hypothetical protein [Source:BROAD_G_moniliformis;Acc:FVEG_12601]
FVEG_03606	0.00514833	0.00119104	Up	2.10335	1.07269	gene:FVEG_03606	Conserved hypothetical protein [Source:BROAD_G_moniliformis;Acc:FVEG_03606]
FVEG_11172	0.00216807	0.000160164	Up	2.1018	1.07163	gene:FVEG_11172	GTP cyclohydrolase-2 [Source:BROAD_G_moniliformis;Acc:FVEG_11172]
FVEG_07700	0.0157965	0.00692452	Up	2.10123	1.07123	gene:FVEG_07700	Conserved hypothetical protein [Source:BROAD_G_moniliformis;Acc:FVEG_07700]
FVEG_03175	0.00445929	0.000915121	Up	2.09928	1.0699	gene:FVEG_03175	Conserved hypothetical protein [Source:BROAD_G_moniliformis;Acc:FVEG_03175]
FVEG_10018	0.0277119	0.0148527	Up	2.09894	1.06966	gene:FVEG_10018	Conserved hypothetical protein [Source:BROAD_G_moniliformis;Acc:FVEG_10018]
FVEG_12110	0.00384736	0.00066131	Up	2.09865	1.06946	gene:FVEG_12110	Conserved hypothetical protein [Source:BROAD_G_moniliformis;Acc:FVEG_12110]
FVEG_01352	0.00425226	0.000832979	Up	2.0967	1.06812	gene:FVEG_01352	Conserved hypothetical protein [Source:BROAD_G_moniliformis;Acc:FVEG_01352]
FVEG_06388	0.00221721	0.000169442	Up	2.09553	1.06732	gene:FVEG_06388	Hypothetical protein similar to HEAT repeat protein [Source:BROAD_G_moniliformis;Acc:FVEG_06388]
FVEG_06201	0.00932061	0.00320834	Up	2.09503	1.06697	gene:FVEG_06201	Hypothetical protein similar to hgh1 protein [Source:BROAD_G_moniliformis;Acc:FVEG_06201]
FVEG_06620	0.031944	0.0178338	Up	2.09442	1.06655	gene:FVEG_06620	Predicted protein [Source:BROAD_G_moniliformis;Acc:FVEG_06620]
FVEG_08376	0.0285341	0.01543	Up	2.09348	1.0659	gene:FVEG_08376	Hypothetical protein [Source:BROAD_G_moniliformis;Acc:FVEG_08376]
FVEG_00708	0.0035943	0.000577564	Up	2.09172	1.06469	gene:FVEG_00708	Conserved hypothetical protein [Source:BROAD_G_moniliformis;Acc:FVEG_00708]
FVEG_05314	0.00249802	0.000243004	Up	2.08942	1.0631	gene:FVEG_05314	5-aminolevulinate synthase, mitochondrial precursor [Source:BROAD_G_moniliformis;Acc:FVEG_05314]
FVEG_08054	0.00301058	0.000381443	Up	2.08704	1.06146	gene:FVEG_08054	Phosphomannomutase [Source:BROAD_G_moniliformis;Acc:FVEG_08054]
FVEG_02047	0.00174008	7.45956e-05	Up	2.08432	1.05957	gene:FVEG_02047	2-oxoisovalerate dehydrogenase subunit beta, mitochondrial precursor [Source:BROAD_G_moniliformis;Acc:FVEG_02047]
FVEG_10935	0.00254213	0.000253653	Up	2.0838	1.05921	gene:FVEG_10935	Conserved hypothetical protein [Source:BROAD_G_moniliformis;Acc:FVEG_10935]
FVEG_01276	0.00280826	0.000320772	Up	2.08262	1.0584	gene:FVEG_01276	Aminomethyltransferase, mitochondrial precursor [Source:BROAD_G_moniliformis;Acc:FVEG_01276]
FVEG_11830	0.0198787	0.00947349	Up	2.08037	1.05684	gene:FVEG_11830	Conserved hypothetical protein [Source:BROAD_G_moniliformis;Acc:FVEG_11830]
FVEG_10916	0.0122038	0.00475914	Up	2.08035	1.05682	gene:FVEG_10916	Conserved hypothetical protein [Source:BROAD_G_moniliformis;Acc:FVEG_10916]
FVEG_04104	0.00296061	0.000363827	Up	2.08014	1.05668	gene:FVEG_04104	Electron transfer flavoprotein subunit beta [Source:BROAD_G_moniliformis;Acc:FVEG_04104]
FVEG_13662	0.00640516	0.00178175	Up	2.07951	1.05624	gene:FVEG_13662	Conserved hypothetical protein [Source:BROAD_G_moniliformis;Acc:FVEG_13662]
FVEG_05216	0.00212641	0.000152849	Up	2.07869	1.05567	gene:FVEG_05216	Multidrug resistance protein 4 [Source:BROAD_G_moniliformis;Acc:FVEG_05216]
FVEG_10256	0.00149725	4.18404e-05	Up	2.07806	1.05524	gene:FVEG_10256	Translation machinery-associated protein 20 [Source:BROAD_G_moniliformis;Acc:FVEG_10256]
FVEG_10039	0.0390354	0.0232473	Up	2.07696	1.05447	gene:FVEG_10039	Conserved hypothetical protein [Source:BROAD_G_moniliformis;Acc:FVEG_10039]
FVEG_05317	0.00274771	0.000303777	Up	2.07434	1.05265	gene:FVEG_05317	Conserved hypothetical protein [Source:BROAD_G_moniliformis;Acc:FVEG_05317]
FVEG_09490	0.00202559	0.000138131	Up	2.07282	1.05159	gene:FVEG_09490	Conserved hypothetical protein [Source:BROAD_G_moniliformis;Acc:FVEG_09490]
FVEG_08868	0.0213518	0.0104627	Up	2.06844	1.04854	gene:FVEG_08868	Conserved hypothetical protein [Source:BROAD_G_moniliformis;Acc:FVEG_08868]
FVEG_05948	0.0454195	0.0281385	Up	2.06714	1.04764	gene:FVEG_05948	Predicted protein [Source:BROAD_G_moniliformis;Acc:FVEG_05948]
FVEG_06724	0.00687166	0.00198924	Up	2.06365	1.0452	gene:FVEG_06724	Conserved hypothetical protein [Source:BROAD_G_moniliformis;Acc:FVEG_06724]
FVEG_07324	0.00217967	0.000162642	Up	2.0635	1.04509	gene:FVEG_07324	Hypothetical protein similar to ferrodoxin-NADP(+) reductase [Source:BROAD_G_moniliformis;Acc:FVEG_07324]
FVEG_04642	0.00717281	0.00213854	Up	2.06308	1.0448	gene:FVEG_04642	Hypothetical protein similar to ABC fatty acid transporter [Source:BROAD_G_moniliformis;Acc:FVEG_04642]
FVEG_10794	0.0301507	0.0165224	Up	2.06245	1.04436	gene:FVEG_10794	Hypothetical protein [Source:BROAD_G_moniliformis;Acc:FVEG_10794]
FVEG_04435	0.00483277	0.00106662	Up	2.06223	1.0442	gene:FVEG_04435	Conserved hypothetical protein [Source:BROAD_G_moniliformis;Acc:FVEG_04435]
FVEG_04909	0.00810512	0.00257582	Up	2.05807	1.04129	gene:FVEG_04909	Hypothetical protein similar to ketoreductase [Source:BROAD_G_moniliformis;Acc:FVEG_04909]
FVEG_11805	0.00629057	0.00172167	Up	2.0571	1.04061	gene:FVEG_11805	Hypothetical protein similar to 2-haloalkanoic acid dehalogenase [Source:BROAD_G_moniliformis;Acc:FVEG_11805]
FVEG_08655	0.0128317	0.00514758	Up	2.05695	1.04051	gene:FVEG_08655	Conserved hypothetical protein [Source:BROAD_G_moniliformis;Acc:FVEG_08655]
FVEG_08777	0.00185009	9.39054e-05	Up	2.05338	1.038	gene:FVEG_08777	Hypothetical protein similar to MFS phospholipid transporter Git1 [Source:BROAD_G_moniliformis;Acc:FVEG_08777]
FVEG_02968	0.00316556	0.000428824	Up	2.05277	1.03758	gene:FVEG_02968	Spermidine synthase [Source:BROAD_G_moniliformis;Acc:FVEG_02968]
FVEG_02830	0.00649073	0.00182076	Up	2.05231	1.03725	gene:FVEG_02830	Hypothetical protein [Source:BROAD_G_moniliformis;Acc:FVEG_02830]
FVEG_07115	0.00902068	0.00302957	Up	2.05146	1.03665	gene:FVEG_07115	Conserved hypothetical protein [Source:BROAD_G_moniliformis;Acc:FVEG_07115]
FVEG_04573	0.00171924	7.05743e-05	Up	2.05096	1.0363	gene:FVEG_04573	Conserved hypothetical protein [Source:BROAD_G_moniliformis;Acc:FVEG_04573]
FVEG_03922	0.00563621	0.00141738	Up	2.05087	1.03623	gene:FVEG_03922	Conserved hypothetical protein [Source:BROAD_G_moniliformis;Acc:FVEG_03922]
FVEG_03916	0.00509152	0.00116575	Up	2.04756	1.0339	gene:FVEG_03916	Conserved hypothetical protein [Source:BROAD_G_moniliformis;Acc:FVEG_03916]
FVEG_10286	0.00514833	0.00119202	Up	2.04738	1.03378	gene:FVEG_10286	Hypothetical protein similar to acetoacetyl-CoA synthase [Source:BROAD_G_moniliformis;Acc:FVEG_10286]
FVEG_00219	0.00517984	0.00120944	Up	2.04634	1.03305	gene:FVEG_00219	Conserved hypothetical protein [Source:BROAD_G_moniliformis;Acc:FVEG_00219]
FVEG_01687	0.0153368	0.00665574	Up	2.04229	1.03019	gene:FVEG_01687	Conserved hypothetical protein [Source:BROAD_G_moniliformis;Acc:FVEG_01687]
FVEG_13482	0.00817377	0.00261674	Up	2.04176	1.02981	gene:FVEG_13482	Conserved hypothetical protein [Source:BROAD_G_moniliformis;Acc:FVEG_13482]
FVEG_09735	0.0216181	0.0106483	Up	2.04078	1.02912	gene:FVEG_09735	Conserved hypothetical protein [Source:BROAD_G_moniliformis;Acc:FVEG_09735]
FVEG_03566	0.0353932	0.0204558	Up	2.03626	1.02592	gene:FVEG_03566	Conserved hypothetical protein [Source:BROAD_G_moniliformis;Acc:FVEG_03566]
FVEG_04797	0.00389822	0.000682659	Up	2.03597	1.02571	gene:FVEG_04797	Hypothetical protein similar to NAD-binding Rossmann fold oxidoreductase [Source:BROAD_G_moniliformis;Acc:FVEG_04797]
FVEG_04720	0.00829404	0.00268353	Up	2.03594	1.02569	gene:FVEG_04720	Hypothetical protein similar to mitochondrial methylglutaconyl-CoA hydratase Auh [Source:BROAD_G_moniliformis;Acc:FVEG_04720]
FVEG_12704	0.00196667	0.000124476	Up	2.0336	1.02403	gene:FVEG_12704	Conserved hypothetical protein [Source:BROAD_G_moniliformis;Acc:FVEG_12704]
FVEG_02092	0.00375989	0.00063322	Up	2.03236	1.02316	gene:FVEG_02092	Electron transfer flavoprotein-ubiquinone oxidoreductase [Source:BROAD_G_moniliformis;Acc:FVEG_02092]
FVEG_08558	0.00259146	0.000266962	Up	2.03191	1.02284	gene:FVEG_08558	Conserved hypothetical protein [Source:BROAD_G_moniliformis;Acc:FVEG_08558]
FVEG_11971	0.00139325	2.59607e-05	Up	2.03185	1.02279	gene:FVEG_11971	Hypothetical protein similar to peroxisomal copper amine oxidase [Source:BROAD_G_moniliformis;Acc:FVEG_11971]
FVEG_04228	0.00389822	0.000683454	Up	2.03176	1.02273	gene:FVEG_04228	Conserved hypothetical protein [Source:BROAD_G_moniliformis;Acc:FVEG_04228]
FVEG_02997	0.00152336	4.50857e-05	Up	2.03073	1.022	gene:FVEG_02997	Conserved hypothetical protein [Source:BROAD_G_moniliformis;Acc:FVEG_02997]
FVEG_11809	0.0139143	0.00578746	Up	2.02928	1.02097	gene:FVEG_11809	Conserved hypothetical protein [Source:BROAD_G_moniliformis;Acc:FVEG_11809]
FVEG_08774	0.0173986	0.00786076	Up	2.02699	1.01934	gene:FVEG_08774	Hypothetical protein similar to catechol dioxygenase [Source:BROAD_G_moniliformis;Acc:FVEG_08774]
FVEG_01086	0.0043274	0.000863775	Up	2.02502	1.01794	gene:FVEG_01086	Hypothetical protein similar to ammonium transporter [Source:BROAD_G_moniliformis;Acc:FVEG_01086]
FVEG_05237	0.0179951	0.00825027	Up	2.02413	1.0173	gene:FVEG_05237	Conserved hypothetical protein [Source:BROAD_G_moniliformis;Acc:FVEG_05237]
FVEG_06262	0.0109608	0.00406057	Up	2.02283	1.01638	gene:FVEG_06262	D-amino-acid oxidase [Source:BROAD_G_moniliformis;Acc:FVEG_06262]
FVEG_00646	0.00220314	0.000166571	Up	2.01433	1.0103	gene:FVEG_00646	Hypothetical protein [Source:BROAD_G_moniliformis;Acc:FVEG_00646]
FVEG_13770	0.00442017	0.000897636	Up	2.01225	1.00881	gene:FVEG_13770	Conserved hypothetical protein [Source:BROAD_G_moniliformis;Acc:FVEG_13770]
FVEG_05620	0.00160559	5.13067e-05	Up	2.01199	1.00862	gene:FVEG_05620	Conserved hypothetical protein [Source:BROAD_G_moniliformis;Acc:FVEG_05620]
FVEG_03163	0.00456283	0.000951548	Up	2.00993	1.00714	gene:FVEG_03163	Diphosphomevalonate decarboxylase [Source:BROAD_G_moniliformis;Acc:FVEG_03163]
FVEG_07153	0.00231625	0.000188812	Up	2.00889	1.0064	gene:FVEG_07153	Conserved hypothetical protein [Source:BROAD_G_moniliformis;Acc:FVEG_07153]
FVEG_08515	0.0360325	0.0209462	Up	2.00793	1.00571	gene:FVEG_08515	Conserved hypothetical protein [Source:BROAD_G_moniliformis;Acc:FVEG_08515]
FVEG_00913	0.00162476	5.67625e-05	Up	2.0077	1.00555	gene:FVEG_00913	Hypothetical protein similar to cystathionine beta-lyase [Source:BROAD_G_moniliformis;Acc:FVEG_00913]
FVEG_06249	0.00332733	0.00048347	Up	2.00392	1.00283	gene:FVEG_06249	Amidophosphoribosyltransferase [Source:BROAD_G_moniliformis;Acc:FVEG_06249]
FVEG_09402	0.00196667	0.000121205	Up	2.00387	1.00279	gene:FVEG_09402	Conserved hypothetical protein [Source:BROAD_G_moniliformis;Acc:FVEG_09402]
FVEG_06253	0.00310192	0.000409746	Up	2.00283	1.00204	gene:FVEG_06253	Conserved hypothetical protein [Source:BROAD_G_moniliformis;Acc:FVEG_06253]
FVEG_03250	0.00196667	0.000120176	Up	2.00281	1.00203	gene:FVEG_03250	Hypothetical protein similar to H+/nucleoside cotransporter [Source:BROAD_G_moniliformis;Acc:FVEG_03250]
FVEG_05622	0.00312492	0.000416711	Up	2.00268	1.00193	gene:FVEG_05622	Anthranilate synthase component 1 [Source:BROAD_G_moniliformis;Acc:FVEG_05622]
FVEG_12612	0.0144421	0.00613649	Up	2.00061	1.00044	gene:FVEG_12612	Hypothetical protein similar to glucose-methanol-choline oxidoreductase [Source:BROAD_G_moniliformis;Acc:FVEG_12612]
FVEG_04287	0.00595384	0.00156388	Down	-2.00053	-1.00038	gene:FVEG_04287	Conserved hypothetical protein [Source:BROAD_G_moniliformis;Acc:FVEG_04287]
FVEG_12143	0.0226218	0.0112924	Down	-2.00109	-1.00078	gene:FVEG_12143	Hypothetical protein similar to serine palmitoyl CoA transferase subunit LcbA [Source:BROAD_G_moniliformis;Acc:FVEG_12143]
FVEG_09128	0.00223442	0.000173618	Down	-2.0036	-1.00259	gene:FVEG_09128	Conserved hypothetical protein [Source:BROAD_G_moniliformis;Acc:FVEG_09128]
FVEG_08923	0.00896547	0.00300646	Down	-2.00621	-1.00447	gene:FVEG_08923	Hypothetical protein similar to oxysterol binding protein Osh5 [Source:BROAD_G_moniliformis;Acc:FVEG_08923]
FVEG_00994	0.0101213	0.00361167	Down	-2.00975	-1.00702	gene:FVEG_00994	Conserved hypothetical protein [Source:BROAD_G_moniliformis;Acc:FVEG_00994]
FVEG_11851	0.00552306	0.0013681	Down	-2.00983	-1.00707	gene:FVEG_11851	Conserved hypothetical protein [Source:BROAD_G_moniliformis;Acc:FVEG_11851]
FVEG_04799	0.0014636	3.35104e-05	Down	-2.01116	-1.00802	gene:FVEG_04799	Hypothetical protein similar to HAD superfamily hydrolase [Source:BROAD_G_moniliformis;Acc:FVEG_04799]
FVEG_11554	0.0194087	0.00919017	Down	-2.01362	-1.00979	gene:FVEG_11554	Conserved hypothetical protein [Source:BROAD_G_moniliformis;Acc:FVEG_11554]
FVEG_06069	0.00180466	8.50118e-05	Down	-2.01369	-1.00984	gene:FVEG_06069	Conserved hypothetical protein [Source:BROAD_G_moniliformis;Acc:FVEG_06069]
FVEG_09129	0.00828627	0.00267738	Down	-2.01591	-1.01143	gene:FVEG_09129	Hypothetical protein [Source:BROAD_G_moniliformis;Acc:FVEG_09129]
FVEG_01487	0.00358568	0.000569997	Down	-2.01655	-1.01189	gene:FVEG_01487	Hypothetical protein similar to MFS amino acid transporter [Source:BROAD_G_moniliformis;Acc:FVEG_01487]
FVEG_04834	0.00158667	4.93107e-05	Down	-2.01677	-1.01205	gene:FVEG_04834	Conserved hypothetical protein [Source:BROAD_G_moniliformis;Acc:FVEG_04834]
FVEG_02692	0.00257916	0.000264644	Down	-2.01686	-1.01211	gene:FVEG_02692	Conserved hypothetical protein [Source:BROAD_G_moniliformis;Acc:FVEG_02692]
FVEG_05578	0.0493234	0.0312052	Down	-2.01688	-1.01213	gene:FVEG_05578	Conserved hypothetical protein [Source:BROAD_G_moniliformis;Acc:FVEG_05578]
FVEG_03106	0.0034921	0.000537824	Down	-2.01705	-1.01224	gene:FVEG_03106	Hypothetical protein similar to neutral amino acid permease [Source:BROAD_G_moniliformis;Acc:FVEG_03106]
FVEG_08225	0.00290581	0.000346719	Down	-2.01741	-1.0125	gene:FVEG_08225	Conserved hypothetical protein [Source:BROAD_G_moniliformis;Acc:FVEG_08225]
FVEG_02240	0.00189014	0.000103522	Down	-2.01939	-1.01392	gene:FVEG_02240	Hypothetical protein similar to PIGC [Source:BROAD_G_moniliformis;Acc:FVEG_02240]
FVEG_02615	0.00308745	0.000401921	Down	-2.02193	-1.01574	gene:FVEG_02615	Conserved hypothetical protein [Source:BROAD_G_moniliformis;Acc:FVEG_02615]
FVEG_11144	0.0232365	0.0117011	Down	-2.02356	-1.0169	gene:FVEG_11144	Conserved hypothetical protein [Source:BROAD_G_moniliformis;Acc:FVEG_11144]
FVEG_00502	0.0143564	0.0060755	Down	-2.02388	-1.01712	gene:FVEG_00502	Conserved hypothetical protein [Source:BROAD_G_moniliformis;Acc:FVEG_00502]
FVEG_00849	0.00244473	0.000219545	Down	-2.0243	-1.01742	gene:FVEG_00849	Conserved hypothetical protein [Source:BROAD_G_moniliformis;Acc:FVEG_00849]
FVEG_05041	0.00309701	0.00040604	Down	-2.02467	-1.01768	gene:FVEG_05041	Hypothetical protein similar to metacaspase [Source:BROAD_G_moniliformis;Acc:FVEG_05041]
FVEG_05750	0.00296061	0.000364506	Down	-2.02488	-1.01784	gene:FVEG_05750	Conserved hypothetical protein [Source:BROAD_G_moniliformis;Acc:FVEG_05750]
FVEG_08567	0.0352873	0.0203835	Down	-2.02538	-1.01819	gene:FVEG_08567	Conserved hypothetical protein [Source:BROAD_G_moniliformis;Acc:FVEG_08567]
FVEG_07120	0.011129	0.00415184	Down	-2.02699	-1.01934	gene:FVEG_07120	Ribonucleoside-diphosphate reductase small chain [Source:BROAD_G_moniliformis;Acc:FVEG_07120]
FVEG_13670	0.0220346	0.0109047	Down	-2.0284	-1.02035	gene:FVEG_13670	Hypothetical protein similar to phenylacetyl-CoA ligase [Source:BROAD_G_moniliformis;Acc:FVEG_13670]
FVEG_07129	0.0110107	0.00408497	Down	-2.02904	-1.0208	gene:FVEG_07129	Conserved hypothetical protein [Source:BROAD_G_moniliformis;Acc:FVEG_07129]
FVEG_07604	0.00781994	0.00244781	Down	-2.03002	-1.02149	gene:FVEG_07604	High-affinity methionine permease [Source:BROAD_G_moniliformis;Acc:FVEG_07604]
FVEG_02276	0.00165618	5.99546e-05	Down	-2.03152	-1.02256	gene:FVEG_02276	Conserved hypothetical protein [Source:BROAD_G_moniliformis;Acc:FVEG_02276]
FVEG_08767	0.0190687	0.00898251	Down	-2.03164	-1.02265	gene:FVEG_08767	Conserved hypothetical protein [Source:BROAD_G_moniliformis;Acc:FVEG_08767]
FVEG_02026	0.0282327	0.0152182	Down	-2.03238	-1.02317	gene:FVEG_02026	Conserved hypothetical protein [Source:BROAD_G_moniliformis;Acc:FVEG_02026]
FVEG_06315	0.00147604	4.00069e-05	Down	-2.03293	-1.02356	gene:FVEG_06315	Conserved hypothetical protein [Source:BROAD_G_moniliformis;Acc:FVEG_06315]
FVEG_02876	0.0014636	3.3704e-05	Down	-2.03517	-1.02515	gene:FVEG_02876	Conserved hypothetical protein [Source:BROAD_G_moniliformis;Acc:FVEG_02876]
FVEG_07419	0.00180478	8.62618e-05	Down	-2.03612	-1.02582	gene:FVEG_07419	Conserved hypothetical protein [Source:BROAD_G_moniliformis;Acc:FVEG_07419]
FVEG_07479	0.0115918	0.00441395	Down	-2.03645	-1.02605	gene:FVEG_07479	Conserved hypothetical protein [Source:BROAD_G_moniliformis;Acc:FVEG_07479]
FVEG_01968	0.00254446	0.000254342	Down	-2.03689	-1.02637	gene:FVEG_01968	Conserved hypothetical protein [Source:BROAD_G_moniliformis;Acc:FVEG_01968]
FVEG_08793	0.00786465	0.00246501	Down	-2.03737	-1.02671	gene:FVEG_08793	Conserved hypothetical protein [Source:BROAD_G_moniliformis;Acc:FVEG_08793]
FVEG_02893	0.00147055	3.95619e-05	Down	-2.03858	-1.02756	gene:FVEG_02893	Conserved hypothetical protein [Source:BROAD_G_moniliformis;Acc:FVEG_02893]
FVEG_09268	0.00596249	0.00156809	Down	-2.03955	-1.02825	gene:FVEG_09268	Conserved hypothetical protein [Source:BROAD_G_moniliformis;Acc:FVEG_09268]
FVEG_09818	0.0445736	0.0274676	Down	-2.03997	-1.02855	gene:FVEG_09818	Conserved hypothetical protein [Source:BROAD_G_moniliformis;Acc:FVEG_09818]
FVEG_12015	0.00713228	0.00211483	Down	-2.0401	-1.02864	gene:FVEG_12015	Conserved hypothetical protein [Source:BROAD_G_moniliformis;Acc:FVEG_12015]
FVEG_02008	0.00517591	0.00120247	Down	-2.04013	-1.02866	gene:FVEG_02008	Conserved hypothetical protein [Source:BROAD_G_moniliformis;Acc:FVEG_02008]
FVEG_09132	0.0216837	0.010696	Down	-2.04075	-1.0291	gene:FVEG_09132	Conserved hypothetical protein [Source:BROAD_G_moniliformis;Acc:FVEG_09132]
FVEG_07382	0.00879707	0.00291771	Down	-2.04204	-1.03001	gene:FVEG_07382	Conserved hypothetical protein [Source:BROAD_G_moniliformis;Acc:FVEG_07382]
FVEG_03554	0.0179887	0.00824431	Down	-2.04447	-1.03172	gene:FVEG_03554	Conserved hypothetical protein [Source:BROAD_G_moniliformis;Acc:FVEG_03554]
FVEG_09659	0.00196667	0.000124721	Down	-2.04692	-1.03346	gene:FVEG_09659	Conserved hypothetical protein [Source:BROAD_G_moniliformis;Acc:FVEG_09659]
FVEG_00667	0.00206587	0.000145457	Down	-2.04697	-1.03349	gene:FVEG_00667	Sphingolipid long chain base-responsive protein PIL1 [Source:BROAD_G_moniliformis;Acc:FVEG_00667]
FVEG_08182	0.00425226	0.000833207	Down	-2.05028	-1.03582	gene:FVEG_08182	Conserved hypothetical protein [Source:BROAD_G_moniliformis;Acc:FVEG_08182]
FVEG_11376	0.00701389	0.00206329	Down	-2.05149	-1.03667	gene:FVEG_11376	Conserved hypothetical protein [Source:BROAD_G_moniliformis;Acc:FVEG_11376]
FVEG_10977	0.00478691	0.0010469	Down	-2.05167	-1.0368	gene:FVEG_10977	Hypothetical protein similar to MFS sugar transporter [Source:BROAD_G_moniliformis;Acc:FVEG_10977]
FVEG_02713	0.00256823	0.000258764	Down	-2.05241	-1.03732	gene:FVEG_02713	Conserved hypothetical protein [Source:BROAD_G_moniliformis;Acc:FVEG_02713]
FVEG_09715	0.025393	0.0132027	Down	-2.0539	-1.03836	gene:FVEG_09715	Hypothetical protein similar to Tna1 [Source:BROAD_G_moniliformis;Acc:FVEG_09715]
FVEG_06630	0.00310192	0.000410857	Down	-2.05526	-1.03932	gene:FVEG_06630	Hypothetical protein similar to ThiJ/PfpI family protein [Source:BROAD_G_moniliformis;Acc:FVEG_06630]
FVEG_10422	0.00246256	0.000229846	Down	-2.05538	-1.0394	gene:FVEG_10422	Hypothetical protein similar to glycosyl transferase [Source:BROAD_G_moniliformis;Acc:FVEG_10422]
FVEG_09073	0.00213599	0.000154239	Down	-2.05617	-1.03996	gene:FVEG_09073	Conserved hypothetical protein [Source:BROAD_G_moniliformis;Acc:FVEG_09073]
[truncated: 934 more rows]

## Sheet: Table S6 GO categories
Table S6 F. verticillioides genes with significantly altered mRNA levels compared to control cells after co-cultivation with S. pombe
[truncated: 548 more rows]
